# Supplementary material for: 3-(4-Pyrid­yl)-4,5-dihydro-1H-benzo[g]indazole
Source: Acta Crystallogr Sect E Struct Rep Online. 2008 Nov 26;64(Pt 12):o2449. doi: 10.1107/S1600536808038944 (PMC2960070; doi:10.1107/S1600536808038944)
Supplement: Supplementary file 1 [file e-64-o2449-sup1.cif]

##############################################################################
###                                                                        ###
###        Electronic paper (Acta Crystallographica Section E)             ###
###                                                                        ###
##############################################################################
#                                                                            #
# This CIF contains the data in a paper accepted for publication in Acta     #
# Crystallographica Section E. It conforms to the requirements of Notes      #
# for Authors for Section E, and has been peer reviewed under the auspices   #
# of the IUCr Commission on Journals.                                        #
#                                                                            #
# Full details of the Crystallographic Information File format               #
# are given in the paper "The Crystallographic Information File (CIF):       #
# a New Standard Archive File for Crystallography" by S. R. Hall, F. H.      #
# Allen and I. D. Brown [Acta Cryst. (1991), A47, 655-685].                  #
#                                                                            #
# The current version of the core CIF dictionary is obtainable from          #
# ftp://ftp.iucr.org/pub/cif_core.dic. The current version number is 2.4.    #
#                                                                            #
# Software is freely available for graphical display of the structure(s) in  #
# this CIF.  For information consult the CIF home page http://www.iucr.org/  #
# cif/home.html                                                              #
#                                                                            #
# This file may be used for bona fide research purposes within the           #
# scientific community so long as proper attribution is given to the journal # 
# article from which it was obtained.                                        #
#                                                                            #
##############################################################################
                                             
data_global
_audit_creation_method     SHELXL-97
_journal_date_recd_electronic     2008-11-02
_journal_date_accepted     2008-11-20
_journal_name_full     'Acta Crystallographica, Section E'
_journal_year     2008
_journal_volume     64
_journal_issue     12
_journal_page_first     o2449
_journal_page_last     o2449
_journal_paper_category     QO
_journal_coeditor_code     XU2463
_publ_contact_author_name     'Zhu Tao'
_publ_contact_author_address
;
Institute of Applied Chemistry
Guizhou University
Guiyang, 550025,
People's Republic of China
;
_publ_contact_author_email     gyhxxiaoxin@163.com
_publ_contact_author_fax     '86 851 3620906'
_publ_contact_author_phone     '86 851 3620906'
_publ_section_title
;
3-(4-Pyridyl)-4,5-dihydro-1<i>H</i>-benzo[<i>g</i>]indazole
;
loop_
    _publ_author_name
    _publ_author_address
    'Xin Xiao'
;
Key Laboratory of Macrocyclic and Supramolecular Chemistry
of Guizhou Province,
Guizhou University,
Guiyang 550025,
People's Republic of China
;
    'Yun-Qiang Zhang'
;
Key Laboratory of Macrocyclic and Supramolecular Chemistry
of Guizhou Province,
Guizhou University,
Guiyang 550025,
People's Republic of China
;
    'Sai-Feng Xue'
;
Key Laboratory of Macrocyclic and Supramolecular Chemistry
of Guizhou Province,
Guizhou University,
Guiyang 550025,
People's Republic of China
;
    'Qian-Jiang Zhu'
;
Key Laboratory of Macrocyclic and Supramolecular Chemistry
of Guizhou Province,
Guizhou University,
Guiyang 550025,
People's Republic of China
;
    'Zhu Tao'
;
Institute of Applied Chemistry
Guizhou University
Guiyang 550025
People's Republic of China
;
data_I
_audit_creation_method     SHELXL-97
_chemical_name_systematic
;
3-(4-Pyridyl)-4,5-dihydro-1<i>H</i>-benzo[<i>g</i>]indazole
;
_chemical_name_common     ?
_chemical_formula_moiety     'C16 H13 N3'
_chemical_formula_sum     'C16 H13 N3'
_chemical_formula_iupac     'C16 H13 N3'
_chemical_formula_weight     247.29
_chemical_melting_point     ?
_symmetry_cell_setting     orthorhombic
_symmetry_space_group_name_H-M     'P b c a'
_symmetry_space_group_name_Hall     '-P 2ac 2ab'
loop_
    _symmetry_equiv_pos_as_xyz
    'x, y, z'
    '-x+1/2, -y, z+1/2'
    'x+1/2, -y+1/2, -z'
    '-x, y+1/2, -z+1/2'
    '-x, -y, -z'
    'x-1/2, y, -z-1/2'
    '-x-1/2, y-1/2, z'
    'x, -y-1/2, z-1/2'
_cell_length_a     15.306(2)
_cell_length_b     8.8368(13)
_cell_length_c     18.543(3)
_cell_angle_alpha     90.00
_cell_angle_beta     90.00
_cell_angle_gamma     90.00
_cell_volume     2508.1(6)
_cell_formula_units_Z     8
_cell_measurement_reflns_used     2217
_cell_measurement_theta_min     2.20
_cell_measurement_theta_max     25.02
_cell_measurement_temperature     293(2)
_exptl_crystal_description     block
_exptl_crystal_colour     colorless
_exptl_crystal_size_max     0.22
_exptl_crystal_size_mid     0.19
_exptl_crystal_size_min     0.18
_exptl_crystal_density_diffrn     1.310
_exptl_crystal_density_meas     ?
_exptl_crystal_density_method     'not measured'
_exptl_crystal_F_000     1040
_exptl_absorpt_coefficient_mu     0.080
_exptl_absorpt_correction_type     none
_exptl_absorpt_process_details     ?
_exptl_absorpt_correction_T_min     ?
_exptl_absorpt_correction_T_max     ?
_exptl_special_details
;
;
_diffrn_ambient_temperature     293(2)
_diffrn_radiation_type     MoK\a
_diffrn_radiation_wavelength     0.71073
_diffrn_radiation_source     'fine-focus sealed tube'
_diffrn_radiation_monochromator     graphite
_diffrn_measurement_device_type     'Bruker SMART CCD area-detector'
_diffrn_measurement_method     '\f and \w'
_diffrn_detector_area_resol_mean     ?
_diffrn_reflns_number     24926
_diffrn_reflns_av_R_equivalents     0.0356
_diffrn_reflns_av_sigmaI/netI     0.0184
_diffrn_reflns_theta_min     2.20
_diffrn_reflns_theta_max     25.02
_diffrn_reflns_theta_full     25.02
_diffrn_measured_fraction_theta_max     1.000
_diffrn_measured_fraction_theta_full     1.000
_diffrn_reflns_limit_h_min     -18
_diffrn_reflns_limit_h_max     17
_diffrn_reflns_limit_k_min     -10
_diffrn_reflns_limit_k_max     9
_diffrn_reflns_limit_l_min     -22
_diffrn_reflns_limit_l_max     22
_diffrn_standards_number     0
_diffrn_standards_interval_count     0
_diffrn_standards_interval_time     0
_diffrn_standards_decay_%     ?
_refine_special_details
;
Refinement of <i>F</i>^2^ against ALL reflections. The weighted <i>R</i>-factor
<i>wR</i> and goodness of fit <i>S</i> are based on <i>F</i>^2^, conventional
<i>R</i>-factors <i>R</i> are based on <i>F</i>, with <i>F</i> set to zero for
negative <i>F</i>^2^. The threshold expression of <i>F</i>^2^ >
\s(<i>F</i>^2^) is used only for calculating <i>R</i>-factors(gt) <i>etc</i>.
and is not relevant to the choice of reflections for refinement.
<i>R</i>-factors based on <i>F</i>^2^ are statistically about twice as large
as those based on <i>F</i>, and <i>R</i>- factors based on ALL data will be
even larger.
;
_reflns_number_total     2217
_reflns_number_gt     1978
_reflns_threshold_expression     I>2\s(I)
_refine_ls_structure_factor_coef     Fsqd
_refine_ls_matrix_type     full
_refine_ls_R_factor_all     0.0536
_refine_ls_R_factor_gt     0.0481
_refine_ls_wR_factor_gt     0.1253
_refine_ls_wR_factor_ref     0.1298
_refine_ls_goodness_of_fit_ref     1.083
_refine_ls_restrained_S_all     1.082
_refine_ls_number_reflns     2217
_refine_ls_number_parameters     172
_refine_ls_number_restraints     0
_refine_ls_hydrogen_treatment     constr
_refine_ls_weighting_scheme     calc
_refine_ls_weighting_details
         'calc w=1/[\s^2^(Fo^2^)+(0.0626P)^2^+0.7587P] where P=(Fo^2^+2Fc^2^)/3'
_atom_sites_solution_hydrogens     geom
_atom_sites_solution_primary     direct
_atom_sites_solution_secondary     difmap
_refine_ls_shift/su_max     0.000
_refine_ls_shift/su_mean     0.000
_refine_diff_density_max     0.438
_refine_diff_density_min     -0.247
_refine_ls_extinction_method     none
_refine_ls_extinction_coef     ?
loop_
    _atom_type_symbol
    _atom_type_description
    _atom_type_scat_dispersion_real
    _atom_type_scat_dispersion_imag
    _atom_type_scat_source
    'C' 'C' 0.0033 0.0016
                         'International Tables Vol C Tables 4.2.6.8 and 6.1.1.4'
    'H' 'H' 0.0000 0.0000
                         'International Tables Vol C Tables 4.2.6.8 and 6.1.1.4'
    'N' 'N' 0.0061 0.0033
                         'International Tables Vol C Tables 4.2.6.8 and 6.1.1.4'
_computing_data_collection     'SMART (Bruker, 2002)'
_computing_cell_refinement     'SAINT (Bruker, 2002)'
_computing_data_reduction     'SAINT (Bruker, 2002)'
_computing_structure_solution     'SHELXS97 (Sheldrick, 2008)'
_computing_structure_refinement     'SHELXL97 (Sheldrick, 2008)'
_computing_molecular_graphics     'ORTEP-3 for Windows (Farrugia, 1997)'
_computing_publication_material     'WinGX (Farrugia, 1999)'
loop_
    _atom_site_type_symbol
    _atom_site_label
    _atom_site_fract_x
    _atom_site_fract_y
    _atom_site_fract_z
    _atom_site_U_iso_or_equiv
    _atom_site_adp_type
    _atom_site_calc_flag
    _atom_site_refinement_flags
    _atom_site_occupancy
    _atom_site_disorder_assembly
    _atom_site_disorder_group
    N N2 0.37603(9) 0.33266(16) 0.11204(7) 0.0442(4) Uani d . 1 . .
    H H2 0.3299 0.3882 0.1124 0.053 Uiso calc R 1 . .
    N N1 0.43088(9) 0.32191(17) 0.05503(8) 0.0458(4) Uani d . 1 . .
    C C2 0.65724(12) 0.2397(2) -0.07332(10) 0.0563(5) Uani d . 1 . .
    H H2A 0.6747 0.3078 -0.1087 0.068 Uiso calc R 1 . .
    C C11 0.41088(14) 0.1591(2) 0.29215(10) 0.0567(5) Uani d U 1 . .
    C C5 0.56409(10) 0.18489(19) 0.02662(9) 0.0436(4) Uani d . 1 . .
    C C7 0.40188(10) 0.24622(18) 0.16853(9) 0.0415(4) Uani d . 1 . .
    C C12 0.36103(11) 0.2337(2) 0.23932(9) 0.0466(4) Uani d . 1 . .
    C C8 0.47774(11) 0.17516(19) 0.14790(9) 0.0438(4) Uani d . 1 . .
    C C6 0.49343(10) 0.22560(19) 0.07685(9) 0.0425(4) Uani d . 1 . .
    C C4 0.60463(11) 0.0446(2) 0.02934(10) 0.0484(4) Uani d . 1 . .
    H H4 0.5881 -0.0261 0.0639 0.058 Uiso calc R 1 . .
    C C9 0.52238(13) 0.0675(2) 0.19845(11) 0.0631(5) Uani d . 1 . .
    H H9A 0.5018 -0.0346 0.1895 0.076 Uiso calc R 1 . .
    H H9B 0.5849 0.0696 0.1899 0.076 Uiso calc R 1 . .
    C C1 0.66954(11) 0.0109(2) -0.01959(10) 0.0534(5) Uani d . 1 . .
    H H1 0.6958 -0.0838 -0.0165 0.064 Uiso calc R 1 . .
    N N3 0.69715(9) 0.10469(18) -0.07098(8) 0.0534(4) Uani d . 1 . .
    C C3 0.59220(12) 0.2840(2) -0.02683(10) 0.0528(5) Uani d . 1 . .
    H H3 0.5672 0.3795 -0.0311 0.063 Uiso calc R 1 . .
    C C13 0.27959(13) 0.2938(2) 0.25682(11) 0.0614(5) Uani d . 1 . .
    H H13 0.2468 0.3434 0.2219 0.074 Uiso calc R 1 . .
    C C14 0.37630(18) 0.1460(3) 0.36132(11) 0.0726(6) Uani d . 1 . .
    H H14 0.4082 0.0962 0.3968 0.087 Uiso calc R 1 . .
    C C15 0.29537(18) 0.2057(3) 0.37810(12) 0.0771(7) Uani d . 1 . .
    H H15 0.2733 0.1959 0.4246 0.092 Uiso calc R 1 . .
    C C16 0.24751(16) 0.2795(3) 0.32620(12) 0.0761(7) Uani d . 1 . .
    H H16 0.1932 0.3200 0.3378 0.091 Uiso calc R 1 . .
    C C10 0.50413(16) 0.1100(3) 0.27516(12) 0.0759(7) Uani d U 1 . .
    H H10A 0.5432 0.1918 0.2884 0.091 Uiso calc R 1 . .
    H H10B 0.5183 0.0240 0.3055 0.091 Uiso calc R 1 . .
loop_
    _atom_site_aniso_label
    _atom_site_aniso_U_11
    _atom_site_aniso_U_22
    _atom_site_aniso_U_33
    _atom_site_aniso_U_12
    _atom_site_aniso_U_13
    _atom_site_aniso_U_23
    N2 0.0354(7) 0.0488(8) 0.0484(8) 0.0074(6) -0.0015(6) 0.0005(6)
    N1 0.0395(8) 0.0497(8) 0.0480(8) 0.0035(6) -0.0009(6) 0.0016(6)
    C2 0.0498(11) 0.0611(12) 0.0579(11) -0.0071(9) 0.0052(8) 0.0048(9)
    C11 0.0704(12) 0.0498(11) 0.0499(10) -0.0028(9) -0.0010(9) 0.0031(8)
    C5 0.0331(8) 0.0480(9) 0.0496(9) -0.0036(7) -0.0023(7) -0.0032(7)
    C7 0.0375(9) 0.0422(9) 0.0447(9) -0.0016(7) -0.0033(7) -0.0008(7)
    C12 0.0474(10) 0.0449(9) 0.0474(9) -0.0077(8) 0.0013(7) -0.0040(7)
    C8 0.0379(9) 0.0430(9) 0.0504(10) 0.0011(7) -0.0024(7) 0.0020(7)
    C6 0.0361(8) 0.0416(9) 0.0498(9) -0.0019(7) -0.0022(7) 0.0007(7)
    C4 0.0412(9) 0.0455(10) 0.0585(10) -0.0024(7) 0.0045(8) 0.0002(8)
    C9 0.0590(12) 0.0645(12) 0.0658(12) 0.0145(10) -0.0004(9) 0.0158(10)
    C1 0.0428(10) 0.0493(10) 0.0681(12) -0.0001(8) 0.0046(8) -0.0068(9)
    N3 0.0396(8) 0.0601(10) 0.0605(9) -0.0063(7) 0.0053(7) -0.0069(7)
    C3 0.0455(10) 0.0520(11) 0.0610(11) 0.0020(8) 0.0051(8) 0.0058(9)
    C13 0.0494(11) 0.0756(13) 0.0592(11) -0.0032(10) 0.0058(9) -0.0080(10)
    C14 0.0972(18) 0.0692(14) 0.0515(11) -0.0096(13) 0.0013(11) 0.0068(10)
    C15 0.0888(17) 0.0870(16) 0.0554(12) -0.0268(14) 0.0208(12) -0.0080(11)
    C16 0.0628(13) 0.0966(17) 0.0689(13) -0.0122(12) 0.0210(11) -0.0184(13)
    C10 0.0849(14) 0.0828(16) 0.0600(12) 0.0256(12) -0.0095(11) 0.0120(11)
_geom_special_details
;
All e.s.d.'s (except the e.s.d. in the dihedral angle between two l.s. planes)
are estimated using the full covariance matrix. The cell e.s.d.'s are taken
into account individually in the estimation of e.s.d.'s in distances, angles
and torsion angles; correlations between e.s.d.'s in cell parameters are only
used when they are defined by crystal symmetry. An approximate (isotropic)
treatment of cell e.s.d.'s is used for estimating e.s.d.'s involving l.s.
planes.
;
loop_
    _geom_bond_atom_site_label_1
    _geom_bond_atom_site_label_2
    _geom_bond_site_symmetry_2
    _geom_bond_distance
    _geom_bond_publ_flag
    N2 N1 . 1.353(2) ?
    N2 C7 . 1.356(2) ?
    N2 H2 . 0.8600 ?
    N1 C6 . 1.343(2) ?
    C2 N3 . 1.341(3) ?
    C2 C3 . 1.374(3) ?
    C2 H2A . 0.9300 ?
    C11 C14 . 1.393(3) ?
    C11 C12 . 1.406(3) ?
    C11 C10 . 1.525(3) ?
    C5 C4 . 1.387(2) ?
    C5 C3 . 1.391(2) ?
    C5 C6 . 1.472(2) ?
    C7 C8 . 1.374(2) ?
    C7 C12 . 1.458(2) ?
    C12 C13 . 1.393(3) ?
    C8 C6 . 1.412(2) ?
    C8 C9 . 1.500(2) ?
    C4 C1 . 1.378(2) ?
    C4 H4 . 0.9300 ?
    C9 C10 . 1.497(3) ?
    C9 H9A . 0.9700 ?
    C9 H9B . 0.9700 ?
    C1 N3 . 1.332(2) ?
    C1 H1 . 0.9300 ?
    C3 H3 . 0.9300 ?
    C13 C16 . 1.383(3) ?
    C13 H13 . 0.9300 ?
    C14 C15 . 1.382(4) ?
    C14 H14 . 0.9300 ?
    C15 C16 . 1.374(4) ?
    C15 H15 . 0.9300 ?
    C16 H16 . 0.9300 ?
    C10 H10A . 0.9700 ?
    C10 H10B . 0.9700 ?
loop_
    _geom_angle_atom_site_label_1
    _geom_angle_atom_site_label_2
    _geom_angle_atom_site_label_3
    _geom_angle_site_symmetry_1
    _geom_angle_site_symmetry_3
    _geom_angle
    _geom_angle_publ_flag
    N1 N2 C7 . . 112.52(13) ?
    N1 N2 H2 . . 123.7 ?
    C7 N2 H2 . . 123.7 ?
    C6 N1 N2 . . 104.56(13) ?
    N3 C2 C3 . . 124.28(18) ?
    N3 C2 H2A . . 117.9 ?
    C3 C2 H2A . . 117.9 ?
    C14 C11 C12 . . 118.3(2) ?
    C14 C11 C10 . . 121.50(19) ?
    C12 C11 C10 . . 119.84(17) ?
    C4 C5 C3 . . 116.76(16) ?
    C4 C5 C6 . . 121.60(16) ?
    C3 C5 C6 . . 121.63(16) ?
    N2 C7 C8 . . 106.80(14) ?
    N2 C7 C12 . . 127.82(15) ?
    C8 C7 C12 . . 125.33(15) ?
    C13 C12 C11 . . 120.13(17) ?
    C13 C12 C7 . . 124.38(17) ?
    C11 C12 C7 . . 115.47(16) ?
    C7 C8 C6 . . 105.03(14) ?
    C7 C8 C9 . . 120.04(16) ?
    C6 C8 C9 . . 134.91(16) ?
    N1 C6 C8 . . 111.09(15) ?
    N1 C6 C5 . . 119.20(15) ?
    C8 C6 C5 . . 129.68(15) ?
    C1 C4 C5 . . 119.47(17) ?
    C1 C4 H4 . . 120.3 ?
    C5 C4 H4 . . 120.3 ?
    C10 C9 C8 . . 110.47(17) ?
    C10 C9 H9A . . 109.6 ?
    C8 C9 H9A . . 109.6 ?
    C10 C9 H9B . . 109.6 ?
    C8 C9 H9B . . 109.6 ?
    H9A C9 H9B . . 108.1 ?
    N3 C1 C4 . . 124.42(18) ?
    N3 C1 H1 . . 117.8 ?
    C4 C1 H1 . . 117.8 ?
    C1 N3 C2 . . 115.61(16) ?
    C2 C3 C5 . . 119.47(18) ?
    C2 C3 H3 . . 120.3 ?
    C5 C3 H3 . . 120.3 ?
    C16 C13 C12 . . 120.0(2) ?
    C16 C13 H13 . . 120.0 ?
    C12 C13 H13 . . 120.0 ?
    C15 C14 C11 . . 121.1(2) ?
    C15 C14 H14 . . 119.5 ?
    C11 C14 H14 . . 119.5 ?
    C16 C15 C14 . . 120.1(2) ?
    C16 C15 H15 . . 120.0 ?
    C14 C15 H15 . . 120.0 ?
    C15 C16 C13 . . 120.4(2) ?
    C15 C16 H16 . . 119.8 ?
    C13 C16 H16 . . 119.8 ?
    C9 C10 C11 . . 116.24(18) ?
    C9 C10 H10A . . 108.2 ?
    C11 C10 H10A . . 108.2 ?
    C9 C10 H10B . . 108.2 ?
    C11 C10 H10B . . 108.2 ?
    H10A C10 H10B . . 107.4 ?
loop_
    _geom_hbond_atom_site_label_D
    _geom_hbond_atom_site_label_H
    _geom_hbond_atom_site_label_A
    _geom_hbond_site_symmetry_A
    _geom_hbond_distance_DH
    _geom_hbond_distance_HA
    _geom_hbond_distance_DA
    _geom_hbond_angle_DHA
    N2 H2 N3 3_455 0.86 2.17 2.895(2) 141.4
