# Supplementary material for: 3-(4-Pyrid­yl)-4,5-dihydro-1H-benzo[g]indazole
Source: Acta Crystallogr Sect E Struct Rep Online. 2008 Nov 26;64(Pt 12):o2449. doi: 10.1107/S1600536808038944 (PMC2960070; doi:10.1107/S1600536808038944)
Supplement: Supplementary file 2 [file e-64-o2449-Isup2.hkl]

#
# h,k,l, Fc-squared, Fo-squared, sigma(Fo-squared) and status flag
#
data_I
_shelx_title ' p in P b c a'
_shelx_refln_list_code          4
_shelx_F_calc_maximum      280.59
_exptl_crystal_F_000       855.00
_reflns_d_resolution_high  0.8403
 
loop_
 _symmetry_equiv_pos_as_xyz
 'x, y, z'
 '-x+1/2, -y, z+1/2'
 'x+1/2, -y+1/2, -z'
 '-x, y+1/2, -z+1/2'
 '-x, -y, -z'
 'x-1/2, y, -z-1/2'
 '-x-1/2, y-1/2, z'
 'x, -y-1/2, z-1/2'
 
_cell_length_a    15.3061
_cell_length_b     8.8368
_cell_length_c    18.5430
_cell_angle_alpha  90.000
_cell_angle_beta   90.000
_cell_angle_gamma  90.000
 
_shelx_F_squared_multiplier     1.000
 
loop_
 _refln_index_h
 _refln_index_k
 _refln_index_l
 _refln_F_squared_calc
 _refln_F_squared_meas
 _refln_F_squared_sigma
 _refln_observed_status
   2   0   0     8246.99     8009.38     61.02 o
   4   0   0     1522.79     1488.03     18.05 o
   6   0   0      250.76      395.88      9.92 o
   8   0   0     1148.17     1089.67     19.72 o
  10   0   0     2834.25     2883.98     32.64 o
  12   0   0      515.32      511.49     15.72 o
  14   0   0      114.05       76.97     13.31 o
  16   0   0        7.16        5.82      3.34 o
  18   0   0        0.16        0.00      3.48 o
   2   1   0    14383.78    13777.21     81.53 o
   4   1   0      348.73      342.69      5.33 o
   6   1   0     1144.25     1206.36     13.02 o
   8   1   0     1031.44     1123.39     13.12 o
  10   1   0     2930.75     3101.65     26.70 o
  12   1   0        2.71        3.21      1.22 o
  14   1   0        0.01        0.00      1.23 o
  16   1   0      128.88      123.33     20.66 o
  18   1   0       89.22       95.58     12.60 o
   0   2   0    78729.85    63880.75   3027.13 o
   2   2   0      157.21      151.86      4.60 o
   4   2   0      257.51      287.32      5.04 o
   6   2   0     3544.16     3328.76     23.58 o
   8   2   0      723.24      812.74     10.37 o
  10   2   0       55.30       45.05      3.38 o
  12   2   0       66.45       70.25      5.05 o
  14   2   0      657.76      673.02     16.54 o
  16   2   0        2.07        2.45      1.69 o
   2   3   0     3072.51     3104.83     25.68 o
   4   3   0      167.69      206.14      5.21 o
   6   3   0     1389.81     1273.41     12.57 o
   8   3   0      287.84      275.39      5.87 o
  10   3   0     1136.69     1158.62     18.42 o
  12   3   0      494.23      569.10     13.53 o
  14   3   0        0.01        1.56      1.40 o
  16   3   0      114.47      127.08      9.56 o
   0   4   0     2093.11     2331.76     37.52 o
   2   4   0      829.68      670.29     16.32 o
   4   4   0      286.10      339.47      6.77 o
   6   4   0       19.55       11.26      1.94 o
   8   4   0      315.23      333.66      9.43 o
  10   4   0       79.71       97.96      6.08 o
  12   4   0      660.44      642.31     15.16 o
  14   4   0        0.64        4.35      1.60 o
  16   4   0      208.52      219.02     14.15 o
   2   5   0     2949.92     3082.34     27.71 o
   4   5   0      494.70      468.88      8.88 o
   6   5   0      329.50      323.51      8.88 o
   8   5   0       15.22       16.11      2.99 o
  10   5   0       14.69        8.72      2.78 o
  12   5   0      112.19      108.85      8.06 o
  14   5   0       20.66       17.22      4.04 o
  16   5   0       13.16       15.14      4.24 o
   0   6   0      112.19       94.76      5.27 o
   2   6   0      188.69      187.70      7.17 o
   4   6   0      272.82      274.66      8.36 o
   6   6   0      342.06      321.72     10.93 o
   8   6   0      261.06      258.55     19.00 o
  10   6   0      137.73      132.15      8.80 o
  12   6   0       20.77       15.24      3.44 o
  14   6   0        0.06        3.52      1.84 o
   2   7   0       33.50       29.88      2.78 o
   4   7   0       51.02       50.99      5.16 o
   6   7   0      218.88      253.32     10.16 o
   8   7   0       33.00       35.81      5.41 o
  10   7   0       15.23       19.49      3.48 o
  12   7   0        0.15        1.04      1.69 o
   0   8   0       38.64       30.93      5.52 o
   2   8   0      279.60      264.92      7.67 o
   4   8   0      143.86      164.65      8.40 o
   6   8   0      267.40      309.45     11.86 o
   8   8   0       36.27       44.68      6.21 o
  10   8   0        0.95        0.12      1.89 o
   2   9   0       31.76       22.10      4.22 o
   4   9   0      110.91      121.65      8.27 o
   6   9   0       24.29       17.63      3.72 o
   8   9   0       36.72       25.90      3.90 o
   0  10   0       25.73       46.08     12.24 o
   2  10   0       44.19       39.27      6.41 o
   4  10   0      213.98      177.10     17.56 o
   1   1   1     1924.05     1760.64      9.68 o
   2   1   1      136.00      224.03      2.93 o
   3   1   1      885.41      894.98      6.12 o
   4   1   1     1174.43      996.06      7.31 o
   5   1   1     2732.15     2695.26     14.49 o
   6   1   1       53.20       34.78      1.58 o
   7   1   1        3.93        2.39      0.65 o
   8   1   1      146.45       89.63      2.53 o
   9   1   1       26.33       30.70      1.74 o
  10   1   1      129.09      113.35      2.84 o
  11   1   1      377.32      371.55      5.54 o
  12   1   1        4.20        3.45      0.85 o
  13   1   1       46.95       45.96      3.34 o
  14   1   1        4.28        8.02      1.41 o
  15   1   1       74.46       71.05      4.66 o
  16   1   1        3.21        2.89      1.43 o
  17   1   1        0.02        3.13      1.67 o
  18   1   1        8.70       11.23      2.80 o
   0   2   1     9018.03     8311.92     46.11 o
   1   2   1    12950.39    12467.63     64.13 o
   2   2   1    18245.54    16877.55     91.18 o
   3   2   1     4170.17     4107.39     26.92 o
   4   2   1      228.63      178.67      2.67 o
   5   2   1       65.55       58.69      1.97 o
   6   2   1      710.02      765.12      6.84 o
   7   2   1       25.25       34.15      1.53 o
   8   2   1      392.99      418.62      5.10 o
   9   2   1      701.99      688.93      7.48 o
  10   2   1      306.81      308.56      5.44 o
  11   2   1        3.59        2.26      0.80 o
  12   2   1      122.21      110.01      4.27 o
  13   2   1      395.50      391.54      7.75 o
  14   2   1        1.10        3.65      2.09 o
  15   2   1      114.42      121.08      6.09 o
  16   2   1       54.32       48.18      3.88 o
  17   2   1       47.54       43.48      4.16 o
   1   3   1     4622.58     4300.84     22.81 o
   2   3   1      815.23      810.45      7.41 o
   3   3   1     6568.18     6770.59     29.99 o
   4   3   1       57.74       57.77      1.81 o
   5   3   1     3472.03     3559.90     17.16 o
   6   3   1        6.14        0.15      0.44 o
   7   3   1       55.47       61.86      2.04 o
   8   3   1       14.19        9.65      1.13 o
   9   3   1       95.78       96.94      3.81 o
  10   3   1       21.03       14.81      1.62 o
  11   3   1       46.79       55.97      3.31 o
  12   3   1      350.36      323.89      7.13 o
  13   3   1       12.29       11.14      1.51 o
  14   3   1       93.03       86.23      4.34 o
  15   3   1       52.67       56.91      3.94 o
  16   3   1       45.78       42.16      3.90 o
  17   3   1       13.08       16.06      3.36 o
   0   4   1       23.55       13.75      1.91 o
   1   4   1       65.45       69.62      2.45 o
   2   4   1      226.06      227.78      4.04 o
   3   4   1      493.07      542.35      5.73 o
   4   4   1      401.63      379.55      4.90 o
   5   4   1       40.14       45.88      1.86 o
   6   4   1      131.62      121.04      3.12 o
   7   4   1        1.75        1.53      0.70 o
   8   4   1      192.44      182.85      4.88 o
   9   4   1       48.74       51.06      3.06 o
  10   4   1       92.02       88.97      4.38 o
  11   4   1      683.22      682.04     11.30 o
  12   4   1        2.57        3.49      1.26 o
  13   4   1      970.15      947.79     14.28 o
  14   4   1        0.31        1.08      1.12 o
  15   4   1       44.52       45.08      3.28 o
  16   4   1        5.65        4.71      1.71 o
   1   5   1       27.83       40.42      1.83 o
   2   5   1        0.69        2.45      0.69 o
   3   5   1      643.80      679.83      6.90 o
   4   5   1       21.30       31.25      1.86 o
   5   5   1      100.08      100.79      3.05 o
   6   5   1        0.17        3.90      0.84 o
   7   5   1      906.83      923.86     12.01 o
   8   5   1      386.16      423.16      8.33 o
   9   5   1      148.18      166.18      5.19 o
  10   5   1       35.51       50.36      3.58 o
  11   5   1        3.38        2.35      1.03 o
  12   5   1       84.03       87.16      4.83 o
  13   5   1      103.56      107.87      5.49 o
  14   5   1       78.30       92.43      5.50 o
  15   5   1       40.14       28.93      2.85 o
  16   5   1        9.06       12.94      2.73 o
   0   6   1        8.21        4.57      1.18 o
   1   6   1        4.89        2.39      0.66 o
   2   6   1      113.39      122.96      3.10 o
   3   6   1       84.30       95.20      3.31 o
   4   6   1       25.26       21.82      1.68 o
   5   6   1        0.18        1.45      0.76 o
   6   6   1      161.22      165.00      4.94 o
   7   6   1       18.84       17.22      1.93 o
   8   6   1        7.57       11.65      1.63 o
   9   6   1        3.02        1.59      1.09 o
  10   6   1       47.18       37.00      3.01 o
  11   6   1       82.87       73.81      4.92 o
  12   6   1       13.93       10.21      1.55 o
  13   6   1       33.99       25.30      2.84 o
  14   6   1        0.05        0.00      1.21 o
   1   7   1      155.11      162.35      4.24 o
   2   7   1       10.17        9.85      1.07 o
   3   7   1      103.54      113.70      4.03 o
   4   7   1       74.43       86.52      4.27 o
   5   7   1        1.20        2.48      0.94 o
   6   7   1       38.10       38.07      2.99 o
   7   7   1      107.37      118.01      5.23 o
   8   7   1       25.59       10.78      1.75 o
   9   7   1       80.22       76.34      5.35 o
  10   7   1        1.39        2.13      1.22 o
  11   7   1       10.75       10.41      1.95 o
  12   7   1        6.91       12.57      2.39 o
  13   7   1        0.53        3.86      1.72 o
   0   8   1        0.03        1.73      1.28 o
   1   8   1      107.47      106.88      4.15 o
   2   8   1       60.10       49.18      2.98 o
   3   8   1      508.79      539.72      9.94 o
   4   8   1       10.06       14.30      1.76 o
   5   8   1        0.95        3.84      1.19 o
   6   8   1       69.08       74.57      4.80 o
   7   8   1      258.03      275.50      8.10 o
   8   8   1       37.95       32.16      3.10 o
   9   8   1        1.34        0.23      1.17 o
  10   8   1        0.20        1.63      1.21 o
  11   8   1        0.60        2.33      1.58 o
   1   9   1       16.65        6.82      2.09 o
   2   9   1       50.58       53.52      5.70 o
   3   9   1       72.60       66.94      5.26 o
   4   9   1       18.62       18.93      2.14 o
   5   9   1       71.77       64.99      4.65 o
   6   9   1       24.32       19.91      2.82 o
   7   9   1       40.58       37.17      3.19 o
   8   9   1        6.56        6.83      1.66 o
   9   9   1       14.16       12.06      3.84 o
   0  10   1        1.75        0.01      4.81 o
   1  10   1        4.38        4.10      3.06 o
   2  10   1        0.27        3.61      3.68 o
   3  10   1      112.40      121.88     10.31 o
   4  10   1       60.09       43.75      4.95 o
   5  10   1       58.48       55.25      4.34 o
   0   0   2      698.14      689.88      8.37 o
   1   0   2      603.72      619.95      7.06 o
   2   0   2        8.80        5.62      0.73 o
   3   0   2     7252.88     6660.07     41.39 o
   4   0   2    12686.62    11222.77     60.60 o
   5   0   2     2601.71     2322.40     18.71 o
   6   0   2      256.82      245.32      5.53 o
   7   0   2     1948.39     1940.48     18.61 o
   8   0   2     7983.49     7990.35     47.04 o
   9   0   2        3.54        6.19      1.24 o
  10   0   2       34.54       41.14      2.73 o
  11   0   2      111.80      109.99      3.92 o
  12   0   2      293.73      355.65      8.49 o
  13   0   2       45.84       52.62      4.62 o
  14   0   2        0.94        0.00      2.05 o
  15   0   2       74.03       72.47     16.15 o
  16   0   2      165.24      158.61     13.73 o
  17   0   2       35.54       51.80      8.18 o
  18   0   2      132.84      121.59     13.73 o
   1   1   2     6403.25     6273.42     34.03 o
   2   1   2    24778.08    22576.24    119.38 o
   3   1   2    13688.61    13462.83     52.64 o
   4   1   2       78.06       85.25      2.08 o
   5   1   2     1316.35     1187.17      9.77 o
   6   1   2      641.26      709.18      7.05 o
   7   1   2      822.82      900.24      8.00 o
   8   1   2     1285.82     1323.17      9.87 o
   9   1   2      308.01      344.84      4.83 o
  10   1   2       11.92        7.96      0.98 o
  11   1   2        0.58        2.98      0.71 o
  12   1   2       24.01       27.69      2.05 o
  13   1   2        2.67        1.13      0.84 o
  14   1   2       60.97       51.11      3.94 o
  15   1   2       12.51       18.81      2.83 o
  16   1   2        0.53        1.11      1.54 o
  17   1   2       91.75       98.24     10.53 o
  18   1   2      137.83      153.64     11.63 o
   0   2   2     2212.37     1963.15     22.60 o
   1   2   2        3.36        8.03      0.74 o
   2   2   2    15189.61    14803.74     69.31 o
   3   2   2    16639.27    16202.55     63.24 o
   4   2   2     1610.40     1695.25     12.42 o
   5   2   2      396.16      426.45      6.36 o
   6   2   2      105.52       98.90      2.48 o
   7   2   2        8.21       11.24      1.07 o
   8   2   2      343.34      401.65      5.01 o
   9   2   2      179.91      170.23      3.63 o
  10   2   2        1.09        2.72      0.83 o
  11   2   2      165.67      173.84      4.48 o
  12   2   2      144.14      150.10      4.62 o
  13   2   2      269.36      275.57      6.76 o
  14   2   2      248.15      255.23      7.05 o
  15   2   2      153.83      144.98      6.28 o
  16   2   2      102.67      101.55      5.87 o
  17   2   2        0.07        0.00      2.00 o
   1   3   2     1321.25     1462.89     10.62 o
   2   3   2     2233.72     2221.60     13.82 o
   3   3   2      496.25      482.52      5.25 o
   4   3   2      146.48      172.03      3.31 o
   5   3   2        6.57        3.45      0.73 o
   6   3   2       82.38       72.69      2.28 o
   7   3   2        1.16        0.76      0.59 o
   8   3   2      118.69      123.87      3.37 o
   9   3   2      350.75      340.27      5.78 o
  10   3   2      106.47      121.69      4.60 o
  11   3   2      245.56      233.95      6.15 o
  12   3   2      129.95      107.53      4.49 o
  13   3   2        3.07        6.85      1.19 o
  14   3   2      137.48      161.30      5.78 o
  15   3   2      101.20      113.83      5.98 o
  16   3   2       15.12       19.25      2.58 o
  17   3   2        9.46        7.63      2.07 o
   0   4   2      614.46      505.16      8.87 o
   1   4   2       19.84       15.47      1.37 o
   2   4   2     1634.80     1538.40     12.43 o
   3   4   2     2413.91     2463.25     14.19 o
   4   4   2        2.61        7.49      0.83 o
   5   4   2      565.02      651.05      7.24 o
   6   4   2      464.22      503.03      6.26 o
   7   4   2       64.22       71.30      2.83 o
   8   4   2       18.26       28.17      2.14 o
   9   4   2        0.78        2.12      1.05 o
  10   4   2       94.10       92.99      4.19 o
  11   4   2       67.45       64.75      4.04 o
  12   4   2      520.61      536.81     10.30 o
  13   4   2      131.97      132.64      5.62 o
  14   4   2       45.73       41.60      3.49 o
  15   4   2       87.77       73.00      4.56 o
  16   4   2       31.23       26.15      2.78 o
   1   5   2       67.51       52.30      2.42 o
   2   5   2     1366.26     1425.97     10.39 o
   3   5   2       76.57       75.99      2.57 o
   4   5   2      114.43      116.38      3.15 o
   5   5   2       74.38       76.23      2.82 o
   6   5   2      634.84      685.07      9.49 o
   7   5   2        0.06        4.64      2.25 o
   8   5   2       24.51       20.96      2.23 o
   9   5   2      298.32      327.42      8.07 o
  10   5   2        0.24        1.24      0.94 o
  11   5   2      293.44      293.16      7.67 o
  12   5   2       10.45        6.12      1.43 o
  13   5   2        3.81        2.45      1.70 o
  14   5   2        2.53        3.65      1.59 o
  15   5   2       12.59       11.03      1.84 o
   0   6   2      503.00      484.52      8.00 o
   1   6   2       78.55       83.47      2.85 o
   2   6   2      128.91      116.03      3.00 o
   3   6   2        0.88        1.08      0.80 o
   4   6   2       64.19       74.17      2.98 o
   5   6   2      208.92      191.93      5.15 o
   6   6   2        0.08        0.00      0.98 o
   7   6   2       23.80       28.06      2.63 o
   8   6   2       16.16       13.84      1.80 o
   9   6   2      390.10      368.17      9.05 o
  10   6   2      186.82      177.94      6.34 o
  11   6   2       16.62       12.69      1.66 o
  12   6   2        3.90        5.70      1.49 o
  13   6   2        3.10        4.15      1.24 o
  14   6   2        8.13        6.06      2.06 o
   1   7   2      317.05      319.98      5.37 o
   2   7   2       21.46       23.09      1.78 o
   3   7   2        1.97        3.75      0.85 o
   4   7   2      109.11       98.63      4.01 o
   5   7   2       32.79       29.51      2.44 o
   6   7   2       17.37       23.89      2.43 o
   7   7   2        3.67        4.77      1.34 o
   8   7   2        7.93        3.14      1.21 o
   9   7   2        4.43        3.41      1.34 o
  10   7   2        0.84        1.30      1.17 o
  11   7   2       60.02       50.30      4.25 o
  12   7   2       28.52       29.01      2.92 o
  13   7   2        3.53        2.48      1.76 o
   0   8   2       56.17       59.89      5.34 o
   1   8   2       67.92       66.72      3.74 o
   2   8   2      128.06      145.90      4.61 o
   3   8   2        0.23        0.30      0.82 o
   4   8   2      168.74      164.24      5.54 o
   5   8   2       14.56       10.55      2.00 o
   6   8   2      350.54      365.49      9.19 o
   7   8   2        5.77        4.62      1.64 o
   8   8   2        0.65        3.51      1.31 o
   9   8   2       56.68       48.52      3.88 o
  10   8   2        0.13        0.00      1.53 o
  11   8   2        0.05        0.58      1.49 o
   1   9   2       21.27       23.60      2.55 o
   2   9   2      124.89      127.22      6.45 o
   3   9   2        6.89        4.97      2.72 o
   4   9   2        1.19        0.70      1.17 o
   5   9   2        1.94        4.28      1.36 o
   6   9   2       83.39       96.15      5.54 o
   7   9   2       17.01       15.02      2.18 o
   8   9   2        5.41        6.56      1.57 o
   9   9   2       42.77       52.05      4.63 o
   0  10   2       77.59       74.72     12.04 o
   1  10   2        0.19        2.53      2.38 o
   2  10   2        2.30        3.75      2.41 o
   3  10   2        1.30        2.51      1.95 o
   4  10   2       22.94       17.01      5.26 o
   5  10   2        0.24        2.60      2.14 o
   1   1   3     2357.77     2170.96     11.57 o
   2   1   3      254.03      277.87      3.02 o
   3   1   3    10571.43     9943.58     38.96 o
   4   1   3     5061.70     5362.07     25.01 o
   5   1   3      518.33      522.42      5.91 o
   6   1   3     3031.21     2851.90     16.07 o
   7   1   3        4.48        3.11      0.64 o
   8   1   3      371.47      348.18      4.93 o
   9   1   3       14.52       15.88      1.23 o
  10   1   3      105.22       93.48      2.77 o
  11   1   3      111.25      109.67      3.26 o
  12   1   3      160.95      156.57      4.26 o
  13   1   3       18.74       25.16      2.12 o
  14   1   3        6.36       10.05      1.74 o
  15   1   3        2.99        1.97      1.30 o
  16   1   3       32.73       42.71      4.62 o
  17   1   3       80.88       96.28      8.44 o
   0   2   3     4864.37     4542.50     31.24 o
   1   2   3      231.78      212.67      3.06 o
   2   2   3     1236.09     1045.24      7.36 o
   3   2   3      548.99      486.28      5.35 o
   4   2   3      406.88      422.28      5.73 o
   5   2   3     1601.70     1566.21     12.68 o
   6   2   3      368.32      318.97      4.33 o
   7   2   3      764.97      835.55      7.62 o
   8   2   3       96.81       89.46      2.65 o
   9   2   3        3.66        5.12      0.84 o
  10   2   3       72.52       73.93      2.89 o
  11   2   3      192.61      200.38      4.58 o
  12   2   3        7.44        8.97      1.24 o
  13   2   3        0.08        0.40      0.93 o
  14   2   3        9.42        7.36      1.37 o
  15   2   3        0.08        1.67      1.44 o
  16   2   3       85.46       96.06      6.84 o
  17   2   3        6.88       11.17      2.96 o
   1   3   3       35.28       18.96      1.24 o
   2   3   3     1916.54     1801.00     12.16 o
   3   3   3      196.28      223.28      3.49 o
   4   3   3     3313.58     3089.70     15.99 o
   5   3   3       81.58      117.68      2.98 o
   6   3   3     1053.91     1136.24      9.98 o
   7   3   3        8.33       14.73      1.39 o
   8   3   3        0.11        1.63      0.70 o
   9   3   3      131.85      127.79      3.63 o
  10   3   3      493.27      522.37      8.57 o
  11   3   3      186.68      175.32      5.03 o
  12   3   3      274.97      274.32      6.96 o
  13   3   3        2.71        1.00      1.52 o
  14   3   3       43.98       48.01      3.86 o
  15   3   3      294.63      308.47      8.93 o
  16   3   3        0.02        0.34      1.14 o
  17   3   3       31.04       32.10      3.32 o
   0   4   3      928.97      947.07     11.73 o
   1   4   3      157.99      152.79      3.21 o
   2   4   3      252.19      203.81      3.70 o
   3   4   3       35.14       35.22      1.70 o
   4   4   3     5628.52     5801.78     25.71 o
   5   4   3     2818.77     2930.28     16.90 o
   6   4   3      778.28      787.07      8.70 o
   7   4   3     1420.31     1427.64     12.44 o
   8   4   3        8.92        6.20      1.19 o
   9   4   3      394.84      390.85      8.40 o
  10   4   3      278.06      263.51      6.76 o
  11   4   3      183.71      195.21      5.95 o
  12   4   3        3.06        3.22      1.21 o
  13   4   3        0.68        0.00      1.19 o
  14   4   3       18.17       17.25      1.98 o
  15   4   3       30.18       29.87      2.97 o
  16   4   3       17.05       21.02      2.30 o
   1   5   3        0.03        1.95      0.55 o
   2   5   3     1081.35     1091.61      8.66 o
   3   5   3      358.57      334.57      5.08 o
   4   5   3      698.88      722.32      8.02 o
   5   5   3       30.45       32.95      2.10 o
   6   5   3       97.36       87.91      3.30 o
   7   5   3        1.91        1.31      0.80 o
   8   5   3       70.64       58.65      3.66 o
   9   5   3      198.74      197.88      5.97 o
  10   5   3       62.09       48.40      3.53 o
  11   5   3       46.79       43.95      3.28 o
  12   5   3        0.38        2.86      1.04 o
  13   5   3        0.16        3.15      1.41 o
  14   5   3      166.81      169.62      6.81 o
  15   5   3        0.23        1.01      1.21 o
   0   6   3     1097.31     1106.00     12.49 o
   1   6   3      289.78      303.56      5.21 o
   2   6   3        4.20        6.39      0.81 o
   3   6   3      167.76      156.86      3.69 o
   4   6   3      659.80      696.15      9.80 o
   5   6   3        9.88        5.75      0.99 o
   6   6   3        0.66        0.18      1.12 o
   7   6   3       67.64       70.99      4.15 o
   8   6   3        0.00        1.45      1.04 o
   9   6   3       16.09       15.03      2.27 o
  10   6   3      572.57      562.81     11.59 o
  11   6   3       48.26       46.44      3.61 o
  12   6   3        0.92        1.10      1.16 o
  13   6   3        1.12        0.48      1.31 o
  14   6   3        2.01        4.19      1.73 o
   1   7   3      348.62      345.40      6.11 o
   2   7   3        0.01        2.01      0.90 o
   3   7   3       58.37       58.32      2.99 o
   4   7   3       14.00       12.67      1.49 o
   5   7   3      114.54      120.67      4.75 o
   6   7   3      176.97      181.40      6.17 o
   7   7   3       30.98       40.71      3.16 o
   8   7   3       22.55       19.47      2.21 o
   9   7   3        3.31        4.95      1.41 o
  10   7   3       26.24       30.19      3.03 o
  11   7   3       39.74       46.90      3.84 o
  12   7   3        2.34        1.62      1.24 o
  13   7   3        0.13        2.83      2.02 o
   0   8   3       45.64       67.65      4.80 o
   1   8   3        1.48        2.53      0.96 o
   2   8   3       40.80       49.30      3.57 o
   3   8   3       30.01       24.84      2.24 o
   4   8   3       15.13       20.09      2.03 o
   5   8   3       22.31       18.55      2.01 o
   6   8   3       89.52       94.27      5.34 o
   7   8   3       64.27       46.06      4.29 o
   8   8   3        2.68        4.00      1.40 o
   9   8   3       11.60       10.60      1.70 o
  10   8   3       30.21       25.29      2.58 o
  11   8   3        4.23        3.28      1.67 o
   1   9   3        2.63        2.75      1.29 o
   2   9   3      148.16      145.42      5.71 o
   3   9   3       71.67       70.65      5.04 o
   4   9   3        0.22        2.24      1.28 o
   5   9   3      478.78      531.91     12.21 o
   6   9   3       26.77       28.20      3.08 o
   7   9   3       40.33       35.21      3.98 o
   8   9   3       34.25       30.57      3.03 o
   9   9   3       28.18       25.03      3.19 o
   0  10   3       34.76       30.87      6.99 o
   1  10   3        8.08       12.47      2.95 o
   2  10   3       49.32       34.23      5.15 o
   3  10   3       14.15       13.77      2.54 o
   4  10   3        7.55        2.64      1.42 o
   5  10   3       56.20       62.62      5.81 o
   0   0   4     2178.46     2210.52     22.57 o
   1   0   4    20663.86    19576.09    122.61 o
   2   0   4     1804.13     1808.33     15.84 o
   3   0   4       92.79       94.95      2.94 o
   4   0   4        0.27        4.94      1.02 o
   5   0   4       59.50       72.55      3.20 o
   6   0   4     1236.43     1407.83     16.28 o
   7   0   4      858.26      920.56     11.40 o
   8   0   4     1125.38     1274.83     13.57 o
   9   0   4       68.26       81.45      3.60 o
  10   0   4       64.49       93.35      3.78 o
  11   0   4      220.46      242.91      6.45 o
  12   0   4      585.00      564.86     11.40 o
  13   0   4       23.20       30.33      3.31 o
  14   0   4      130.68      118.48      7.79 o
  15   0   4       61.58       60.75      9.44 o
  16   0   4       79.67       97.24     15.72 o
  17   0   4      167.50      140.87     24.01 o
   1   1   4      950.35      876.95      6.34 o
   2   1   4     6321.10     5876.66     24.97 o
   3   1   4     7944.13     7370.48     30.39 o
   4   1   4     5030.61     5252.37     25.96 o
   5   1   4      504.03      509.79      5.38 o
   6   1   4       28.08       17.93      1.60 o
   7   1   4       90.10      103.37      2.51 o
   8   1   4       75.56       68.87      2.16 o
   9   1   4        3.15        4.39      0.69 o
  10   1   4      167.78      158.51      3.59 o
  11   1   4        4.70        4.42      0.91 o
  12   1   4      742.19      741.90      9.78 o
  13   1   4      209.68      220.79      5.60 o
  14   1   4        0.89        0.47      1.31 o
  15   1   4      565.78      580.23     14.49 o
  16   1   4        0.00        1.23      1.53 o
  17   1   4      342.83      382.20     16.32 o
   0   2   4     3972.62     3986.12     38.07 o
   1   2   4     1654.48     1577.53     11.03 o
   2   2   4       21.43        9.14      0.88 o
   3   2   4       73.07       62.16      1.79 o
   4   2   4       59.65      101.23      2.33 o
   5   2   4       22.81       23.32      1.63 o
   6   2   4     1980.41     2139.97     13.22 o
   7   2   4     1060.13     1062.39      8.83 o
   8   2   4      369.04      387.12      5.02 o
   9   2   4        2.88        3.33      0.71 o
  10   2   4      300.86      291.77      5.04 o
  11   2   4      326.84      321.05      5.72 o
  12   2   4       38.32       34.72      2.72 o
  13   2   4        8.61       13.03      3.13 o
  14   2   4      366.76      377.70      9.36 o
  15   2   4        4.28        3.76      1.37 o
  16   2   4        0.74        1.53      1.93 o
  17   2   4        2.04        3.13      1.73 o
   1   3   4       41.39       56.31      2.14 o
   2   3   4      487.81      467.35      5.40 o
   3   3   4     1808.20     1861.01     11.08 o
   4   3   4      281.16      269.46      3.98 o
   5   3   4     3693.14     3870.76     20.50 o
   6   3   4      559.72      613.54      7.24 o
   7   3   4      179.89      173.87      3.92 o
   8   3   4      368.21      360.26      5.68 o
   9   3   4       19.57       14.63      1.38 o
  10   3   4      185.18      173.62      4.37 o
  11   3   4        7.26        4.86      1.66 o
  12   3   4      102.09       93.91      4.58 o
  13   3   4       25.04       22.19      2.35 o
  14   3   4        0.17        0.00      1.10 o
  15   3   4      355.45      381.43     10.07 o
  16   3   4        3.73        4.16      1.29 o
  17   3   4       17.55        3.52      3.89 o
   0   4   4     1381.32     1482.75     14.29 o
   1   4   4      179.10      195.93      3.55 o
   2   4   4      479.72      449.95      5.42 o
   3   4   4     1128.90     1094.99      8.35 o
   4   4   4     2766.34     2698.97     15.38 o
   5   4   4        3.78        3.68      0.83 o
   6   4   4      103.41      100.91      3.13 o
   7   4   4      250.22      225.40      4.80 o
   8   4   4       23.14       19.02      1.70 o
   9   4   4      736.49      716.39     10.86 o
  10   4   4       36.31       41.15      3.19 o
  11   4   4      358.65      373.77      8.42 o
  12   4   4      129.64      137.54      5.69 o
  13   4   4       69.33       74.77      4.58 o
  14   4   4       16.55       24.15      2.35 o
  15   4   4       41.18       38.49      3.34 o
  16   4   4        0.16        2.37      1.40 o
   1   5   4     1765.13     1735.28     11.58 o
   2   5   4      226.28      229.39      3.95 o
   3   5   4      398.07      447.95      5.89 o
   4   5   4      110.61      108.15      3.45 o
   5   5   4     1072.30     1117.38     11.17 o
   6   5   4      126.78      107.02      3.80 o
   7   5   4      102.35      101.85      4.01 o
   8   5   4      637.70      661.96     10.28 o
   9   5   4      105.39       89.66      4.61 o
  10   5   4      384.92      397.85      9.28 o
  11   5   4        1.66        5.94      1.27 o
  12   5   4      129.65      119.03      5.65 o
  13   5   4       69.24       90.83      5.09 o
  14   5   4      126.36      113.93      5.80 o
  15   5   4        5.75        5.59      1.35 o
   0   6   4      108.24      122.50      4.36 o
   1   6   4        0.99        3.67      0.70 o
   2   6   4       85.43       79.29      3.10 o
   3   6   4      636.43      696.57      8.81 o
   4   6   4       50.97       66.03      3.21 o
   5   6   4       60.62       43.91      2.80 o
   6   6   4      251.94      228.33      5.95 o
   7   6   4      671.34      635.91     10.38 o
   8   6   4      673.13      673.71     11.62 o
   9   6   4      261.18      251.53      7.10 o
  10   6   4        1.86        3.00      1.12 o
  11   6   4       51.09       46.75      3.48 o
  12   6   4      263.70      265.94      7.80 o
  13   6   4        4.02        2.17      1.15 o
  14   6   4        0.41        3.05      1.40 o
   1   7   4      546.02      538.77      8.45 o
   2   7   4      519.59      513.77      9.16 o
   3   7   4      558.95      581.57      8.67 o
   4   7   4        9.34       10.99      1.39 o
   5   7   4      742.63      788.66     12.40 o
   6   7   4       38.66       50.53      3.39 o
   7   7   4      461.57      493.31     10.11 o
   8   7   4      129.12      120.28      5.67 o
   9   7   4       30.79       31.55      2.92 o
  10   7   4       43.01       33.52      3.01 o
  11   7   4        2.93        2.75      1.20 o
  12   7   4        0.00        0.56      1.18 o
  13   7   4        1.42        3.20      3.67 o
   0   8   4        0.70        0.00      1.12 o
   1   8   4       10.70        7.45      1.23 o
   2   8   4       11.40        5.92      1.22 o
   3   8   4       69.94       75.72      4.06 o
   4   8   4        1.19        3.14      1.05 o
   5   8   4       43.68       53.68      3.93 o
   6   8   4      365.36      389.51      9.07 o
   7   8   4       76.81       83.30      4.80 o
   8   8   4       21.64       25.17      2.62 o
   9   8   4        4.40        3.98      1.28 o
  10   8   4       19.25       16.50      2.24 o
  11   8   4        3.42        2.84      2.74 o
   1   9   4        6.99        9.25      1.59 o
   2   9   4        0.35        3.61      1.13 o
   3   9   4       30.91       29.11      2.87 o
   4   9   4        6.04        4.08      1.74 o
   5   9   4       39.21       38.76      3.20 o
   6   9   4       11.92        9.79      1.93 o
   7   9   4        5.08        3.06      1.65 o
   8   9   4       33.02       32.71      3.57 o
   0  10   4       42.65       41.42      5.85 o
   1  10   4       21.65       23.38      3.49 o
   2  10   4        2.13        4.87      1.68 o
   3  10   4        0.16        0.00      2.41 o
   4  10   4        0.51        2.52      1.65 o
   1   1   5     2011.82     1793.41     17.86 o
   2   1   5     1029.41      999.94      7.40 o
   3   1   5     1093.44      973.73      7.54 o
   4   1   5     4856.89     4464.62     21.48 o
   5   1   5      160.76      134.91      2.82 o
   6   1   5       34.62       44.62      1.79 o
   7   1   5      239.69      206.80      3.38 o
   8   1   5      257.29      283.91      4.10 o
   9   1   5       22.35       22.80      1.59 o
  10   1   5       83.44       83.24      2.86 o
  11   1   5       35.84       32.98      2.60 o
  12   1   5        4.23        5.52      0.91 o
  13   1   5       36.32       37.01      2.62 o
  14   1   5       24.70       39.81      4.91 o
  15   1   5       46.09       43.25      4.74 o
  16   1   5        0.29        2.65      1.52 o
  17   1   5       33.74       33.08      3.90 o
   0   2   5     1150.15     1177.74     32.41 o
   1   2   5     2671.21     2595.42     16.12 o
   2   2   5     1265.40     1210.17      9.60 o
   3   2   5      916.61     1063.52      8.95 o
   4   2   5      158.79      171.83      2.88 o
   5   2   5     1167.24     1289.11      9.51 o
   6   2   5       58.26       74.38      2.30 o
   7   2   5       37.04       41.85      1.99 o
   8   2   5      614.99      598.46      7.12 o
   9   2   5        0.03        2.79      0.63 o
  10   2   5        5.59        4.83      0.89 o
  11   2   5      144.85      141.71      3.75 o
  12   2   5      146.32      120.08      4.35 o
  13   2   5      162.79      157.85      6.06 o
  14   2   5        8.05        9.05      1.77 o
  15   2   5       82.77       80.73      4.97 o
  16   2   5       13.65        6.37      3.36 o
  17   2   5       15.02       19.59      2.96 o
   1   3   5      420.25      387.90      5.60 o
   2   3   5     2004.75     2186.47     12.79 o
   3   3   5      435.17      408.83      4.62 o
   4   3   5     1030.17     1183.71      8.10 o
   5   3   5      332.91      253.05      4.28 o
   6   3   5     2208.25     2344.20     14.42 o
   7   3   5       14.50       22.32      1.60 o
   8   3   5        5.75        8.18      1.15 o
   9   3   5        4.10        6.02      0.98 o
  10   3   5       36.72       36.88      2.30 o
  11   3   5      886.86      917.23     12.89 o
  12   3   5      110.03      122.68      5.04 o
  13   3   5       96.17      111.13      5.78 o
  14   3   5       75.86       93.27      5.57 o
  15   3   5      246.73      269.35      8.42 o
  16   3   5       28.28       26.38      2.55 o
   0   4   5      441.73      416.81      7.60 o
   1   4   5     1325.00     1340.19     10.18 o
   2   4   5      101.63       91.03      2.30 o
   3   4   5      107.25       93.43      2.50 o
   4   4   5      182.34      172.43      3.32 o
   5   4   5      103.29      159.92      3.77 o
   6   4   5        0.63        0.83      0.73 o
   7   4   5      161.83      166.69      4.02 o
   8   4   5        0.55        2.60      0.74 o
   9   4   5      294.51      292.51      5.89 o
  10   4   5       38.75       27.37      2.76 o
  11   4   5      232.88      221.59      6.46 o
  12   4   5        9.51        6.72      1.37 o
  13   4   5       32.47       24.01      2.93 o
  14   4   5        0.17        0.00      1.34 o
  15   4   5        3.79        5.44      1.26 o
  16   4   5       78.40       70.19      5.30 o
   1   5   5       55.24       71.24      2.26 o
   2   5   5      557.79      540.89      6.81 o
   3   5   5      799.00      838.57      8.98 o
   4   5   5      193.75      195.56      4.51 o
   5   5   5      159.44      154.05      4.06 o
   6   5   5     1389.89     1375.51     12.49 o
   7   5   5       41.91       46.15      2.81 o
   8   5   5      687.34      705.34     10.18 o
   9   5   5       42.40       48.78      3.56 o
  10   5   5       13.32       14.25      1.87 o
  11   5   5       15.88       16.44      1.97 o
  12   5   5        0.88        5.71      1.23 o
  13   5   5       25.55       31.04      2.68 o
  14   5   5        1.54        2.60      1.38 o
  15   5   5       95.20      103.68      6.22 o
   0   6   5      171.87      166.34      5.50 o
   1   6   5       16.08       14.61      1.32 o
   2   6   5       17.25       17.10      1.43 o
   3   6   5       87.17       98.89      3.91 o
   4   6   5      334.20      313.97      5.81 o
   5   6   5        1.44        2.24      0.77 o
   6   6   5       60.08       56.65      3.49 o
   7   6   5      120.33      138.67      4.83 o
   8   6   5      119.83      113.82      5.29 o
   9   6   5        1.76        3.17      1.08 o
  10   6   5       20.04       19.47      2.21 o
  11   6   5       40.03       41.64      3.69 o
  12   6   5        0.26        2.64      1.14 o
  13   6   5        8.58       14.00      1.78 o
  14   6   5       11.84       13.00      2.24 o
   1   7   5        0.25        0.48      0.76 o
   2   7   5       16.24       14.45      1.91 o
   3   7   5       57.73       66.66      3.64 o
   4   7   5        0.44        2.76      0.99 o
   5   7   5        0.02        0.84      0.87 o
   6   7   5       38.82       35.95      3.09 o
   7   7   5      107.15       97.20      5.05 o
   8   7   5      243.62      226.69      6.92 o
   9   7   5        0.18        0.00      1.05 o
  10   7   5       43.56       29.84      4.01 o
  11   7   5       14.02       12.23      1.69 o
  12   7   5        0.79        0.00      1.24 o
   0   8   5      110.51      108.20      6.03 o
   1   8   5      194.74      190.72      5.51 o
   2   8   5      241.29      240.65      6.63 o
   3   8   5        0.67        2.48      1.22 o
   4   8   5       15.60       11.67      1.59 o
   5   8   5        3.37        9.01      1.99 o
   6   8   5       49.48       47.14      3.45 o
   7   8   5       15.72        6.92      1.85 o
   8   8   5       76.83       66.44      4.20 o
   9   8   5      147.79      135.77      6.36 o
  10   8   5       21.72       17.93      1.98 o
  11   8   5       14.78       11.06      2.86 o
   1   9   5      158.89      170.20      6.51 o
   2   9   5      108.62      104.13      5.46 o
   3   9   5       25.02       27.92      2.62 o
   4   9   5        0.45        1.95      1.37 o
   5   9   5        2.72        2.30      1.56 o
   6   9   5       11.23        7.06      1.42 o
   7   9   5       35.35       42.60      3.63 o
   8   9   5       72.23       66.69      5.57 o
   0  10   5       71.40       84.19      9.20 o
   1  10   5        5.77        5.27      1.88 o
   2  10   5       87.35      100.44      7.35 o
   3  10   5        5.60        4.89      2.08 o
   0   0   6      890.40      961.82     15.19 o
   1   0   6     1554.73     1489.28     14.03 o
   2   0   6     1649.74     1632.52     16.51 o
   3   0   6     1766.75     1779.47     17.95 o
   4   0   6      181.80      209.95      5.16 o
   5   0   6      883.78      981.58     10.87 o
   6   0   6     4398.46     4646.30     29.52 o
   7   0   6      665.96      664.60      9.44 o
   8   0   6        0.17        1.62      0.79 o
   9   0   6      806.36      828.85     11.43 o
  10   0   6        3.72        2.17      1.30 o
  11   0   6      400.13      436.21      9.96 o
  12   0   6      275.82      290.12      9.17 o
  13   0   6       78.96       78.86      5.76 o
  14   0   6     1284.40     1282.35     21.58 o
  15   0   6       20.37       21.28      4.43 o
  16   0   6      135.99      142.15     11.29 o
  17   0   6        1.44       11.90      6.62 o
   1   1   6       37.91       21.96      1.33 o
   2   1   6      381.29      390.99      4.60 o
   3   1   6        0.06        1.53      0.49 o
   4   1   6      402.31      315.76      4.45 o
   5   1   6       22.98       18.91      1.23 o
   6   1   6       36.40       42.31      1.79 o
   7   1   6      688.72      633.21      6.40 o
   8   1   6      272.38      231.52      4.14 o
   9   1   6      431.31      469.92      6.20 o
  10   1   6       82.27       79.80      3.06 o
  11   1   6      200.97      215.30      4.90 o
  12   1   6      597.93      594.01      8.65 o
  13   1   6       34.80       31.50      2.38 o
  14   1   6       46.16       57.57      4.18 o
  15   1   6      164.26      151.55      7.51 o
  16   1   6       21.63       18.38      2.82 o
  17   1   6       69.17       67.22      7.64 o
   0   2   6     2995.13     2917.96     24.78 o
   1   2   6      385.29      368.65      5.16 o
   2   2   6      116.20      128.72      3.06 o
   3   2   6     1048.15     1048.81      9.40 o
   4   2   6      161.68      176.69      2.86 o
   5   2   6       19.70       17.87      1.07 o
   6   2   6     4563.49     4644.50     20.77 o
   7   2   6      191.71      187.16      3.73 o
   8   2   6       73.50       78.80      2.76 o
   9   2   6       72.39       67.04      2.85 o
  10   2   6      117.72      108.92      3.53 o
  11   2   6       71.55       62.72      3.08 o
  12   2   6        1.05        3.30      0.96 o
  13   2   6       25.84       16.40      2.04 o
  14   2   6      324.77      334.67      8.95 o
  15   2   6       58.48       56.40      4.59 o
  16   2   6        2.26        1.61      1.40 o
  17   2   6        5.47        8.45      2.07 o
   1   3   6       19.90       21.54      1.19 o
   2   3   6        7.76        4.52      0.76 o
   3   3   6       14.49       11.18      1.05 o
   4   3   6      715.70      834.14      7.15 o
   5   3   6     1087.82      994.59      9.38 o
   6   3   6      631.44      562.58      7.10 o
   7   3   6       42.88       51.74      2.51 o
   8   3   6       37.97       46.43      2.48 o
   9   3   6       25.73       32.55      2.18 o
  10   3   6      136.70      134.17      3.88 o
  11   3   6        4.96        8.47      1.46 o
  12   3   6       58.81       54.42      3.70 o
  13   3   6       31.07       24.60      3.38 o
  14   3   6      158.12      159.03      6.83 o
  15   3   6      216.34      243.79      8.90 o
  16   3   6      155.27      179.76      7.58 o
   0   4   6      336.42      303.24      5.91 o
   1   4   6      259.67      276.84      4.54 o
   2   4   6      133.60      159.68      3.23 o
   3   4   6      248.70      298.43      4.60 o
   4   4   6        0.05        2.17      0.91 o
   5   4   6      119.37      123.16      3.40 o
   6   4   6      757.86      783.70      8.92 o
   7   4   6       18.15       17.97      1.57 o
   8   4   6      217.67      231.04      4.93 o
   9   4   6        4.50        4.80      1.41 o
  10   4   6      336.98      341.44      7.80 o
  11   4   6       22.88       26.78      2.47 o
  12   4   6       32.09       29.65      2.64 o
  13   4   6       49.83       33.61      3.00 o
  14   4   6      329.66      331.98      9.60 o
  15   4   6       33.25       25.33      2.76 o
  16   4   6        0.91        2.43      1.75 o
   1   5   6      520.38      516.79      6.38 o
   2   5   6        2.79        3.16      0.76 o
   3   5   6       55.76       50.66      2.41 o
   4   5   6        8.32        5.29      0.90 o
   5   5   6        0.94        2.76      0.80 o
   6   5   6       48.91       55.10      2.82 o
   7   5   6      203.38      216.62      4.90 o
   8   5   6      156.63      155.22      4.87 o
   9   5   6      658.89      683.73     10.95 o
  10   5   6      231.31      244.55      6.88 o
  11   5   6        7.07        8.74      1.47 o
  12   5   6       62.71       60.03      4.23 o
  13   5   6       65.33       49.96      3.72 o
  14   5   6        6.53        6.20      1.29 o
  15   5   6       19.71       18.61      3.21 o
   0   6   6      410.21      360.99      8.31 o
   1   6   6      120.18      143.29      3.78 o
   2   6   6        1.02        0.58      0.68 o
   3   6   6      121.91      138.66      3.92 o
   4   6   6       73.53       68.92      3.29 o
   5   6   6       13.94        8.26      1.07 o
   6   6   6     1392.78     1385.88     14.87 o
   7   6   6      131.38      104.88      4.49 o
   8   6   6        0.14        0.77      0.94 o
   9   6   6        0.01        0.40      0.99 o
  10   6   6       27.60       29.21      2.79 o
  11   6   6       32.53       40.59      3.31 o
  12   6   6        6.68       12.09      1.55 o
  13   6   6        9.55        8.39      1.62 o
  14   6   6       66.95       70.25      5.59 o
   1   7   6       53.62       51.55      3.26 o
   2   7   6      599.88      620.40     10.43 o
   3   7   6        6.32        9.11      1.38 o
   4   7   6        0.13        2.66      0.97 o
   5   7   6        0.02        0.94      0.94 o
   6   7   6        1.09        1.29      0.96 o
   7   7   6      235.82      211.80      6.63 o
   8   7   6      228.04      209.05      6.72 o
   9   7   6       40.80       32.33      2.85 o
  10   7   6       85.73       68.87      4.41 o
  11   7   6       29.65       21.78      2.39 o
  12   7   6        1.35        3.14      1.49 o
   0   8   6       39.25       41.05      4.50 o
   1   8   6      137.63      125.12      5.28 o
   2   8   6       61.83       77.47      4.60 o
   3   8   6      106.49      100.66      5.30 o
   4   8   6       50.01       55.75      3.73 o
   5   8   6        6.53        4.70      1.18 o
   6   8   6      151.65      166.79      6.83 o
   7   8   6        5.95       12.76      1.79 o
   8   8   6        4.62        5.00      1.35 o
   9   8   6       85.06       99.49      5.67 o
  10   8   6        9.58       10.74      1.95 o
   1   9   6       15.49       15.30      2.06 o
   2   9   6       44.27       42.40      3.55 o
   3   9   6        6.52        4.03      1.75 o
   4   9   6       30.47       28.44      2.98 o
   5   9   6        5.85        8.42      1.84 o
   6   9   6        0.37        1.36      1.26 o
   7   9   6       42.94       32.85      3.03 o
   8   9   6       42.57       41.57      5.35 o
   0  10   6       10.62        7.08      3.44 o
   1  10   6       22.07       17.30      2.91 o
   2  10   6        0.52        0.27      1.56 o
   1   1   7      246.79      248.81      3.99 o
   2   1   7      244.13      309.00      4.35 o
   3   1   7      801.69      832.39      7.45 o
   4   1   7     2732.87     2996.07     17.06 o
   5   1   7      182.33      169.86      3.07 o
   6   1   7       21.08       32.42      1.81 o
   7   1   7        0.68        0.58      0.60 o
   8   1   7      184.22      166.69      3.55 o
   9   1   7      143.59      150.11      3.41 o
  10   1   7        5.39        5.33      0.89 o
  11   1   7       67.55       57.88      3.13 o
  12   1   7       18.71       13.42      1.56 o
  13   1   7      156.99      163.05      5.48 o
  14   1   7        0.11        2.76      1.21 o
  15   1   7       50.68       53.02      4.23 o
  16   1   7        9.16        6.00      2.97 o
  17   1   7       16.30       12.51      3.47 o
   0   2   7     1606.02     1643.93     15.10 o
   1   2   7      569.50      667.70      6.89 o
   2   2   7      318.66      334.27      9.29 o
   3   2   7       43.85       55.57      1.96 o
   4   2   7      814.34      863.31     12.26 o
   5   2   7     1181.71     1268.98      8.62 o
   6   2   7      339.40      324.29      4.52 o
   7   2   7      542.86      596.91      7.37 o
   8   2   7       78.30       88.76      3.14 o
   9   2   7      317.55      318.48      5.84 o
  10   2   7       38.02       44.18      3.28 o
  11   2   7       14.69       12.41      1.36 o
  12   2   7       86.76       78.82      3.80 o
  13   2   7      115.57      128.63      5.31 o
  14   2   7       18.67       24.32      2.66 o
  15   2   7       51.85       44.94      4.96 o
  16   2   7        6.88        4.57      1.50 o
   1   3   7      593.91      562.18      6.09 o
   2   3   7       46.45       36.83      1.75 o
   3   3   7     4164.22     4213.93     19.70 o
   4   3   7      124.25      129.86      2.84 o
   5   3   7      210.68      217.27      4.36 o
   6   3   7      494.13      418.85      6.24 o
   7   3   7      364.90      378.38      6.08 o
   8   3   7       57.99       63.08      2.91 o
   9   3   7       70.36       68.64      3.08 o
  10   3   7     1418.71     1406.58     13.76 o
  11   3   7        4.30        5.99      1.03 o
  12   3   7      178.43      178.36      6.44 o
  13   3   7       99.92      112.53      5.99 o
  14   3   7        2.85        3.23      1.57 o
  15   3   7        0.31        1.22      1.24 o
  16   3   7       19.18       13.82      2.76 o
   0   4   7        6.89        7.68      1.24 o
   1   4   7       21.32       22.77      1.40 o
   2   4   7       30.44       33.64      1.76 o
   3   4   7      596.32      663.30      7.42 o
   4   4   7      119.11      126.90      3.45 o
   5   4   7      112.43      117.77      3.50 o
   6   4   7       30.02       30.45      2.05 o
   7   4   7       74.57       73.31      3.14 o
   8   4   7        0.45        1.78      0.75 o
   9   4   7       56.28       60.23      3.04 o
  10   4   7        0.47        3.01      0.96 o
  11   4   7      156.78      154.37      5.84 o
  12   4   7       11.23       10.78      1.58 o
  13   4   7      168.24      180.98      6.30 o
  14   4   7       33.17       27.75      3.38 o
  15   4   7        8.18        9.06      1.92 o
   1   5   7      130.09      127.33      3.04 o
   2   5   7      102.65      105.93      3.10 o
   3   5   7       30.89       27.13      1.83 o
   4   5   7      453.14      473.87      7.06 o
   5   5   7        3.33        6.29      0.95 o
   6   5   7        8.12        8.64      1.08 o
   7   5   7      351.95      368.93      6.61 o
   8   5   7       41.40       33.87      2.42 o
   9   5   7      262.22      272.77      6.52 o
  10   5   7      157.12      153.99      5.89 o
  11   5   7        0.00        1.69      1.10 o
  12   5   7        8.78        2.64      1.14 o
  13   5   7       56.43       72.66      4.63 o
  14   5   7       22.69       18.73      2.21 o
   0   6   7      122.08      104.98      5.92 o
   1   6   7       69.48       69.78      3.20 o
   2   6   7      270.59      277.66      6.34 o
   3   6   7      100.24      107.19      3.85 o
   4   6   7       27.56       28.41      2.08 o
   5   6   7        0.14        1.11      0.77 o
   6   6   7      155.61      164.19      4.54 o
   7   6   7       16.10       12.74      1.58 o
   8   6   7        2.41        4.11      1.11 o
   9   6   7       72.39       83.06      4.71 o
  10   6   7      109.31      113.93      5.69 o
  11   6   7       10.50        6.50      1.27 o
  12   6   7        0.46        1.97      1.42 o
  13   6   7       27.35       32.49      3.01 o
   1   7   7      327.36      333.87      7.57 o
   2   7   7      441.05      447.40      8.60 o
   3   7   7       19.14       20.22      1.81 o
   4   7   7       40.06       36.99      2.63 o
   5   7   7      206.83      223.84      6.26 o
   6   7   7       42.29       40.51      3.26 o
   7   7   7        9.77       11.03      1.44 o
   8   7   7        9.78       10.70      1.76 o
   9   7   7        8.77        7.88      1.42 o
  10   7   7        0.09        1.22      1.12 o
  11   7   7       55.78       55.64      4.07 o
  12   7   7       30.77       30.84      3.37 o
   0   8   7       84.09       93.65      7.98 o
   1   8   7       26.92       23.23      2.32 o
   2   8   7        1.19        0.39      1.03 o
   3   8   7        7.45       10.67      1.75 o
   4   8   7        6.47        8.16      1.33 o
   5   8   7       82.28       99.32      4.93 o
   6   8   7        2.98        3.84      1.30 o
   7   8   7        0.02        1.50      1.30 o
   8   8   7      163.40      152.51      7.01 o
   9   8   7        3.74        4.36      1.66 o
  10   8   7        1.77        5.37      2.67 o
   1   9   7      185.11      177.27      7.71 o
   2   9   7        3.31        5.55      1.39 o
   3   9   7        4.58        5.19      1.64 o
   4   9   7        4.78        6.49      1.40 o
   5   9   7        3.32        4.16      1.62 o
   6   9   7       66.29       81.35      5.43 o
   7   9   7       22.98       33.36      3.72 o
   0   0   8      179.59      146.54      6.28 o
   1   0   8      561.93      587.97      9.29 o
   2   0   8     2571.02     2421.24     18.65 o
   3   0   8      433.13      603.09      8.52 o
   4   0   8     2042.80     2133.94     19.27 o
   5   0   8      920.52     1044.74     13.92 o
   6   0   8      270.44      257.88      6.44 o
   7   0   8      198.78      208.35      5.19 o
   8   0   8      552.74      532.34      9.40 o
   9   0   8      890.94      862.97     12.57 o
  10   0   8       39.22       40.24      3.58 o
  11   0   8       20.56       21.78      2.99 o
  12   0   8      944.12      991.37     20.44 o
  13   0   8      635.01      579.18     15.72 o
  14   0   8        2.24        2.02      1.92 o
  15   0   8      299.56      282.26     11.33 o
  16   0   8        2.23        2.87      2.01 o
   1   1   8     1686.76     1721.54     11.28 o
   2   1   8     2391.85     2388.63     13.13 o
   3   1   8      192.61      199.55      3.28 o
   4   1   8     7413.26     7464.42     35.79 o
   5   1   8      186.18      146.27      3.88 o
   6   1   8        0.01        1.88      0.61 o
   7   1   8     1404.32     1507.83     11.39 o
   8   1   8      211.90      247.43      4.72 o
   9   1   8      196.63      200.25      4.61 o
  10   1   8     1509.25     1534.96     14.71 o
  11   1   8      100.72      106.89      4.19 o
  12   1   8       42.63       40.60      2.82 o
  13   1   8       10.18        7.63      1.75 o
  14   1   8       71.86       74.19      4.67 o
  15   1   8       12.26       13.57      2.09 o
  16   1   8        5.83        3.35      1.84 o
   0   2   8       75.60       60.82      2.70 o
   1   2   8      149.21      144.15      2.68 o
   2   2   8      237.15      286.47      4.16 o
   3   2   8     1081.40     1088.15      8.82 o
   4   2   8        4.73        1.94      0.63 o
   5   2   8      421.76      462.57      5.54 o
   6   2   8       40.83       56.61      2.56 o
   7   2   8     1008.92     1061.94     10.32 o
   8   2   8       55.17       53.46      2.63 o
   9   2   8     1170.46     1188.69     12.02 o
  10   2   8       33.06       40.83      2.54 o
  11   2   8      547.62      529.38      8.77 o
  12   2   8     1112.15     1099.30     13.34 o
  13   2   8      160.13      152.59      5.27 o
  14   2   8       54.46       63.31      4.76 o
  15   2   8       26.59       26.80      3.93 o
  16   2   8        2.05        4.96      2.65 o
   1   3   8      139.02      146.86      3.05 o
   2   3   8        1.07        2.12      0.61 o
   3   3   8       71.78       56.54      2.17 o
   4   3   8      729.01      827.82      7.77 o
   5   3   8       15.79       13.07      1.27 o
   6   3   8      154.54      188.55      4.24 o
   7   3   8       89.60      106.81      3.54 o
   8   3   8       77.80       77.00      3.24 o
   9   3   8      346.01      340.27      6.22 o
  10   3   8       22.52       18.38      1.95 o
  11   3   8      108.90      117.29      4.16 o
  12   3   8      513.79      558.04      9.92 o
  13   3   8        2.50        3.97      1.27 o
  14   3   8        8.58       12.20      2.07 o
  15   3   8       35.64       44.40      3.58 o
  16   3   8        5.93        4.53      2.61 o
   0   4   8       38.24       25.08      1.96 o
   1   4   8      145.34      163.83      3.62 o
   2   4   8      634.36      650.62      7.03 o
   3   4   8       18.78       16.70      1.40 o
   4   4   8        1.52        2.09      0.67 o
   5   4   8      113.25      124.26      3.66 o
   6   4   8        8.12        3.18      0.74 o
   7   4   8        9.86        9.65      1.25 o
   8   4   8      745.85      738.48      9.46 o
   9   4   8      301.00      298.37      6.03 o
  10   4   8        0.50        0.00      0.80 o
  11   4   8       34.78       33.30      3.05 o
  12   4   8       95.00      103.87      5.29 o
  13   4   8        6.96        8.85      1.60 o
  14   4   8       23.41       19.44      2.54 o
  15   4   8       13.97        9.68      2.60 o
   1   5   8      193.59      192.90      4.32 o
   2   5   8        4.44        3.03      0.83 o
   3   5   8      719.39      741.86      9.30 o
   4   5   8        0.03        1.78      0.73 o
   5   5   8      577.55      597.39      8.33 o
   6   5   8      190.80      223.10      5.08 o
   7   5   8        5.41        3.83      0.83 o
   8   5   8       63.98       65.41      3.24 o
   9   5   8      115.67       95.26      4.32 o
  10   5   8       63.06       64.92      4.14 o
  11   5   8       18.88       18.95      2.05 o
  12   5   8      212.13      205.97      6.83 o
  13   5   8      124.27      134.43      6.28 o
  14   5   8       21.48       19.53      2.64 o
   0   6   8      719.01      719.09     32.39 o
   1   6   8       27.31       26.28      2.09 o
   2   6   8       22.43       17.12      1.81 o
   3   6   8       92.94       89.56      3.80 o
   4   6   8        1.10        0.00      0.81 o
   5   6   8       12.14        7.81      1.11 o
   6   6   8      271.51      295.35      6.14 o
   7   6   8      187.18      196.29      5.61 o
   8   6   8       88.01       93.05      4.48 o
   9   6   8       20.12       16.89      1.85 o
  10   6   8       51.38       42.89      3.34 o
  11   6   8       23.27       22.67      2.57 o
  12   6   8        9.04       11.08      1.81 o
  13   6   8       39.01       40.11      3.58 o
   1   7   8      169.08      157.69      5.23 o
   2   7   8       96.37       83.82      4.22 o
   3   7   8      156.81      145.04      4.65 o
   4   7   8        8.11        9.47      1.23 o
   5   7   8       26.09       25.20      2.04 o
   6   7   8       24.06       18.97      2.10 o
   7   7   8       62.58       71.44      4.37 o
   8   7   8        0.02        1.48      1.19 o
   9   7   8        8.13        8.72      1.49 o
  10   7   8      217.21      246.92      7.51 o
  11   7   8        4.56        6.50      1.72 o
   0   8   8       12.03        7.60      3.63 o
   1   8   8        2.98        1.93      1.10 o
   2   8   8       25.84       24.72      2.17 o
   3   8   8       46.79       45.60      3.38 o
   4   8   8        0.01        1.69      1.79 o
   5   8   8        2.41        0.92      1.02 o
   6   8   8        0.69        1.31      1.22 o
   7   8   8       64.71       59.41      4.21 o
   8   8   8        4.12        3.45      1.34 o
   9   8   8       87.18       84.36      5.85 o
   1   9   8        0.86        2.09      1.30 o
   2   9   8        2.45        4.19      1.89 o
   3   9   8        0.94        1.87      1.64 o
   4   9   8        4.31        4.63      1.47 o
   5   9   8       52.87       60.33      4.62 o
   6   9   8       37.15       39.91      4.48 o
   1   1   9      741.83      754.92      6.55 o
   2   1   9       73.67       64.09      2.09 o
   3   1   9        6.35        4.71      0.77 o
   4   1   9       96.70       98.79      2.44 o
   5   1   9       50.44       40.12      2.00 o
   6   1   9        3.64        8.70      1.03 o
   7   1   9       80.42       74.05      2.76 o
   8   1   9     1271.22     1312.49     12.85 o
   9   1   9      402.66      381.04      7.26 o
  10   1   9       64.99       68.19      3.62 o
  11   1   9       26.10       29.54      2.29 o
  12   1   9        1.91        2.80      1.05 o
  13   1   9       50.36       48.01      3.72 o
  14   1   9       39.23       40.60      3.52 o
  15   1   9       15.11       13.06      1.97 o
  16   1   9        0.81        0.00      1.45 o
   0   2   9     2122.37     2350.91     19.18 o
   1   2   9      115.26      122.49      2.67 o
   2   2   9       17.25       18.67      1.30 o
   3   2   9       95.92      125.16      2.89 o
   4   2   9      332.89      363.14      5.19 o
   5   2   9       92.42       70.16      2.58 o
   6   2   9        9.18        6.66      1.04 o
   7   2   9      274.64      250.08      4.96 o
   8   2   9       30.70       36.23      2.25 o
   9   2   9      259.15      276.14      5.52 o
  10   2   9       19.14       18.98      1.80 o
  11   2   9       87.88       73.83      3.73 o
  12   2   9       50.71       39.93      2.79 o
  13   2   9       59.46       40.80      2.86 o
  14   2   9        3.02        2.15      1.30 o
  15   2   9        6.14        7.83      1.90 o
  16   2   9       29.11       25.41      4.25 o
   1   3   9      634.78      616.41      6.60 o
   2   3   9      348.15      386.57      5.28 o
   3   3   9      278.05      297.72      4.78 o
   4   3   9        3.51       10.34      1.24 o
   5   3   9      129.66      127.51      3.51 o
   6   3   9      507.03      507.35      7.27 o
   7   3   9      500.99      525.54      7.59 o
   8   3   9       95.26       87.92      3.52 o
   9   3   9      245.39      273.97      5.68 o
  10   3   9      518.67      528.30      8.52 o
  11   3   9       53.81       68.40      3.44 o
  12   3   9       97.39       98.37      4.50 o
  13   3   9      115.27      110.42      6.05 o
  14   3   9       37.19       34.31      3.31 o
  15   3   9        7.93        2.36      1.52 o
   0   4   9      489.00      521.91      8.92 o
   1   4   9      331.92      329.69      5.60 o
   2   4   9      349.88      372.89      5.26 o
   3   4   9       66.39       68.80      2.90 o
   4   4   9        0.69        1.97      0.70 o
   5   4   9       66.64       77.61      3.24 o
   6   4   9       36.37       38.28      2.42 o
   7   4   9       83.98       85.66      3.54 o
   8   4   9       22.69       19.07      1.77 o
   9   4   9       37.77       48.99      2.90 o
  10   4   9      276.00      277.15      6.05 o
  11   4   9      238.02      255.20      6.75 o
  12   4   9        0.40        1.59      1.08 o
  13   4   9        8.87        6.13      1.71 o
  14   4   9        0.00        5.00      1.34 o
  15   4   9       17.63       21.40      2.94 o
   1   5   9       12.38       12.48      1.34 o
   2   5   9       30.99       26.91      2.08 o
   3   5   9        0.73        1.91      0.74 o
   4   5   9      601.60      563.49      8.09 o
   5   5   9       31.87       26.71      2.00 o
   6   5   9        0.49        0.27      0.71 o
   7   5   9      100.98       90.69      3.96 o
   8   5   9      203.68      224.69      5.40 o
   9   5   9       46.97       33.45      2.60 o
  10   5   9        0.27        2.34      0.94 o
  11   5   9        5.72        2.84      1.15 o
  12   5   9       51.88       49.71      3.86 o
  13   5   9       38.84       44.10      3.39 o
  14   5   9       25.64       25.01      3.11 o
   0   6   9       30.73       31.06      3.58 o
   1   6   9       18.03       15.64      1.85 o
   2   6   9       16.91       19.79      1.96 o
   3   6   9      105.06      118.54      4.48 o
   4   6   9      361.73      377.51      7.21 o
   5   6   9       10.50       12.18      1.55 o
   6   6   9      370.24      381.27      7.52 o
   7   6   9       16.20       14.08      1.57 o
   8   6   9        4.20        7.23      1.74 o
   9   6   9        2.44        5.41      1.22 o
  10   6   9       11.47       11.65      1.75 o
  11   6   9       19.85       19.25      2.13 o
  12   6   9        2.20        0.82      1.35 o
   1   7   9        9.92        6.97      1.34 o
   2   7   9      130.99      136.30      5.28 o
   3   7   9        0.71        2.55      1.04 o
   4   7   9        2.74        3.18      1.06 o
   5   7   9       71.11       74.75      3.98 o
   6   7   9        1.99        3.49      1.10 o
   7   7   9        0.72        4.08      1.23 o
   8   7   9       18.35       12.08      2.04 o
   9   7   9       11.52       11.29      1.78 o
  10   7   9        7.85        6.39      1.58 o
  11   7   9       19.08       11.49      2.94 o
   0   8   9        7.07        3.55      1.81 o
   1   8   9       40.46       38.41      3.45 o
   2   8   9      101.10       97.94      4.82 o
   3   8   9       16.72       21.67      2.22 o
   4   8   9       80.91       80.27      5.09 o
   5   8   9       71.91       62.05      4.13 o
   6   8   9        7.35        8.42      1.41 o
   7   8   9        4.72        3.89      1.33 o
   8   8   9       59.82       68.75      5.10 o
   9   8   9        0.00        0.00      1.58 o
   1   9   9        0.63        2.77      1.21 o
   2   9   9        7.51        3.41      2.44 o
   3   9   9       38.50       45.82      4.59 o
   4   9   9        0.10        0.00      1.30 o
   5   9   9       37.55       40.40      3.86 o
   0   0  10     1154.20     1363.13     18.10 o
   1   0  10      690.12      729.13      9.03 o
   2   0  10       54.19       41.25      2.43 o
   3   0  10      613.23      699.32     10.01 o
   4   0  10        0.03        0.24      0.69 o
   5   0  10      120.15      149.33      4.66 o
   6   0  10      344.56      295.58      6.35 o
   7   0  10       95.77      141.56      4.90 o
   8   0  10       18.09       29.16      3.03 o
   9   0  10     1311.12     1258.80     19.34 o
  10   0  10       51.38       55.65      5.36 o
  11   0  10      188.74      190.84      8.80 o
  12   0  10       13.55       13.22      3.94 o
  13   0  10       63.83       56.84      8.58 o
  14   0  10      115.44      101.65      7.82 o
  15   0  10       40.97       28.88      4.41 o
  16   0  10       10.51        9.79      3.62 o
   1   1  10      795.44      814.91      6.78 o
   2   1  10      341.54      367.15      4.84 o
   3   1  10     1078.40     1056.20      8.69 o
   4   1  10      129.37      122.44      2.77 o
   5   1  10       17.42       23.22      1.45 o
   6   1  10      340.78      351.05      5.48 o
   7   1  10      268.08      264.12      4.64 o
   8   1  10       42.10       40.56      2.49 o
   9   1  10     1257.21     1222.74     13.19 o
  10   1  10      180.70      169.31      4.83 o
  11   1  10      654.43      660.84     10.54 o
  12   1  10       84.85       91.33      5.02 o
  13   1  10       59.19       56.16      3.99 o
  14   1  10       78.33       81.40      5.01 o
  15   1  10       74.27       70.38      5.34 o
  16   1  10       22.65       19.06      3.51 o
   0   2  10     2366.56     2518.06     19.10 o
   1   2  10      168.86      169.51      3.37 o
   2   2  10       93.61       91.25      2.65 o
   3   2  10       46.01       51.09      2.20 o
   4   2  10      139.28      118.28      2.98 o
   5   2  10        9.74        9.41      1.13 o
   6   2  10        8.81        6.53      0.97 o
   7   2  10     1007.76      993.45     10.88 o
   8   2  10        0.00        2.38      0.86 o
   9   2  10      158.18      168.71      4.41 o
  10   2  10       47.20       46.33      3.10 o
  11   2  10       66.65       63.77      3.66 o
  12   2  10       14.10        8.72      1.33 o
  13   2  10        0.03        0.44      1.19 o
  14   2  10       26.96       24.94      2.56 o
  15   2  10       66.60       67.19      6.02 o
   1   3  10      220.73      252.77      4.02 o
   2   3  10      292.49      295.88      4.61 o
   3   3  10       35.01       32.06      1.83 o
   4   3  10       50.03       53.78      2.75 o
   5   3  10        0.19        0.00      0.65 o
   6   3  10        7.52        6.72      0.98 o
   7   3  10      909.56      943.41     10.64 o
   8   3  10      174.02      186.11      4.69 o
   9   3  10      864.30      838.65     10.41 o
  10   3  10        3.30        4.79      1.02 o
  11   3  10      392.17      364.59      8.01 o
  12   3  10       46.07       52.08      3.26 o
  13   3  10       83.45       84.70      5.01 o
  14   3  10        0.00        0.16      1.20 o
  15   3  10       11.93        9.30      2.45 o
   0   4  10      192.79      213.78      5.76 o
   1   4  10       97.64      103.53      3.32 o
   2   4  10       15.40       14.30      1.51 o
   3   4  10       65.62       60.60      2.85 o
   4   4  10      172.22      157.81      4.23 o
   5   4  10        1.93        1.97      0.76 o
   6   4  10      122.00      125.00      4.06 o
   7   4  10       20.99       20.36      1.81 o
   8   4  10       55.95       42.38      2.68 o
   9   4  10       32.25       36.32      2.49 o
  10   4  10        0.77        0.01      1.16 o
  11   4  10       83.09       94.39      4.10 o
  12   4  10        0.20        2.54      1.21 o
  13   4  10        6.75       10.72      1.71 o
  14   4  10        0.21        2.74      1.43 o
   1   5  10       12.91       16.30      1.46 o
   2   5  10       98.27      108.65      4.23 o
   3   5  10      146.97      155.46      4.79 o
   4   5  10        2.37        0.95      0.82 o
   5   5  10       51.17       53.37      3.13 o
   6   5  10       77.81       60.71      3.20 o
   7   5  10       46.19       60.70      3.27 o
   8   5  10       15.90        5.17      1.25 o
   9   5  10       59.22       52.09      3.14 o
  10   5  10       14.00       15.29      1.85 o
  11   5  10       42.69       17.41      2.03 o
  12   5  10        0.10        2.51      1.23 o
  13   5  10        0.68        6.52      2.03 o
   0   6  10       10.96        5.80      1.73 o
   1   6  10      109.69      112.21      4.77 o
   2   6  10      275.75      287.90      7.16 o
   3   6  10       15.29       14.65      1.63 o
   4   6  10      421.43      424.60      8.17 o
   5   6  10      164.07      178.01      5.15 o
   6   6  10       11.51        7.90      1.42 o
   7   6  10       19.98       17.16      1.73 o
   8   6  10       27.56       23.66      2.28 o
   9   6  10        4.38        2.24      1.06 o
  10   6  10       17.58       14.42      2.23 o
  11   6  10       98.30       83.38      5.12 o
  12   6  10        0.54        2.90      2.00 o
   1   7  10      139.02      150.06      5.56 o
   2   7  10       25.92       22.08      2.26 o
   3   7  10      276.83      280.68      7.17 o
   4   7  10       11.90       16.35      1.67 o
   5   7  10      198.40      170.59      5.30 o
   6   7  10      282.49      314.36      7.94 o
   7   7  10        0.02        2.31      1.14 o
   8   7  10       26.52       28.47      2.57 o
   9   7  10      172.41      203.03      7.63 o
  10   7  10        2.08        3.15      1.49 o
   0   8  10        0.90        0.63      2.00 o
   1   8  10        0.48        0.59      1.24 o
   2   8  10        8.71        5.07      2.14 o
   3   8  10        1.80        2.81      1.22 o
   4   8  10       56.23       55.40      3.97 o
   5   8  10       17.11       12.90      1.95 o
   6   8  10        1.50        2.41      1.76 o
   7   8  10       17.84       19.25      2.26 o
   8   8  10       39.33       41.12      4.49 o
   1   9  10       15.03        8.47      1.62 o
   2   9  10        0.22        0.00      1.85 o
   3   9  10       10.84       12.35      2.19 o
   4   9  10       21.58       17.30      2.55 o
   1   1  11      450.81      427.24      5.03 o
   2   1  11      330.15      346.25      4.76 o
   3   1  11       28.02       30.14      1.62 o
   4   1  11      119.10      132.59      3.01 o
   5   1  11       78.74       73.05      2.71 o
   6   1  11        0.76        1.19      0.65 o
   7   1  11       14.96       15.28      1.46 o
   8   1  11        0.50        1.12      0.88 o
   9   1  11        0.10        0.00      0.85 o
  10   1  11      307.98      291.41      6.84 o
  11   1  11       31.37       19.74      2.10 o
  12   1  11      145.80      146.19      6.12 o
  13   1  11       11.38        7.66      1.44 o
  14   1  11       39.96       30.87      3.23 o
  15   1  11       19.21       19.21      2.32 o
   0   2  11     2480.70     2467.95     18.97 o
   1   2  11      186.02      183.28      3.45 o
   2   2  11        0.91        0.86      0.57 o
   3   2  11      118.94      134.17      3.02 o
   4   2  11       75.40       63.07      2.54 o
   5   2  11        4.09        5.82      0.97 o
   6   2  11      582.15      556.30      7.79 o
   7   2  11      242.62      239.51      5.13 o
   8   2  11     1096.36     1124.08     11.84 o
   9   2  11       51.22       50.37      2.95 o
  10   2  11      163.66      177.73      5.48 o
  11   2  11       91.41       81.83      4.11 o
  12   2  11       51.16       57.85      3.75 o
  13   2  11       33.64       37.50      3.21 o
  14   2  11       19.84       13.34      2.04 o
  15   2  11       17.60       22.56      3.39 o
   1   3  11      241.55      206.86      4.25 o
   2   3  11      428.78      457.83      6.03 o
   3   3  11       27.87       28.63      1.82 o
   4   3  11       28.37       37.47      2.35 o
   5   3  11      229.82      233.67      5.21 o
   6   3  11       64.06       71.30      3.23 o
   7   3  11       34.96       20.26      1.86 o
   8   3  11      530.47      504.61      8.29 o
   9   3  11        3.77        6.50      1.10 o
  10   3  11       10.11        6.69      1.06 o
  11   3  11       35.36       26.58      2.60 o
  12   3  11        6.58        5.14      1.16 o
  13   3  11        5.33        6.25      1.22 o
  14   3  11       18.99       15.97      3.08 o
   0   4  11        6.63        5.16      1.13 o
   1   4  11       67.87       65.81      2.86 o
   2   4  11      172.44      161.01      4.19 o
   3   4  11       12.35        8.26      1.15 o
   4   4  11        1.16        0.85      0.74 o
   5   4  11      139.77      144.87      4.27 o
   6   4  11      680.97      687.67      9.70 o
   7   4  11        2.56        4.06      0.93 o
   8   4  11      960.00      958.58     11.66 o
   9   4  11       30.64       23.89      2.05 o
  10   4  11       68.62       64.92      3.53 o
  11   4  11       92.81       91.65      4.10 o
  12   4  11      150.61      153.16      6.96 o
  13   4  11       13.30       11.72      2.29 o
  14   4  11       54.31       56.21      5.73 o
   1   5  11       11.54        7.72      1.05 o
   2   5  11        2.34        4.30      0.96 o
   3   5  11       13.13       16.52      1.62 o
   4   5  11      566.82      599.43      9.94 o
   5   5  11       48.92       54.67      3.35 o
   6   5  11      340.76      357.79      7.29 o
   7   5  11       51.21       47.77      3.08 o
   8   5  11       45.23       43.19      3.28 o
   9   5  11       42.62       52.43      3.19 o
  10   5  11       24.66       21.73      1.95 o
  11   5  11       20.04       13.81      1.59 o
  12   5  11        0.93        2.48      1.26 o
  13   5  11        9.78        2.85      1.85 o
   0   6  11      149.52      164.68      8.61 o
   1   6  11        2.95        5.37      1.20 o
   2   6  11        6.65        7.89      1.39 o
   3   6  11       11.49       10.59      1.52 o
   4   6  11       28.97       25.13      2.32 o
   5   6  11       58.90       66.95      3.76 o
   6   6  11      369.26      367.32      7.68 o
   7   6  11        0.06        0.46      0.93 o
   8   6  11       17.92       15.17      1.61 o
   9   6  11       13.20       10.27      1.55 o
  10   6  11        0.71        0.00      1.22 o
  11   6  11        2.06        3.96      1.54 o
   1   7  11        0.22        0.50      1.21 o
   2   7  11      195.42      198.91      6.47 o
   3   7  11       83.32      100.06      5.15 o
   4   7  11       71.97       84.65      4.54 o
   5   7  11       28.26       18.80      1.83 o
   6   7  11        4.60        5.29      1.19 o
   7   7  11        0.08        0.00      1.05 o
   8   7  11       13.34       11.51      1.61 o
   9   7  11        0.04        1.66      1.24 o
  10   7  11       41.88       31.90      4.17 o
   0   8  11       27.22       19.28      3.26 o
   1   8  11       21.54       21.48      2.31 o
   2   8  11      117.39      143.19      6.48 o
   3   8  11       48.01       53.28      3.76 o
   4   8  11        4.28        2.78      1.22 o
   5   8  11       25.58       20.60      2.97 o
   6   8  11        9.81        7.45      1.47 o
   7   8  11       12.63        7.67      1.65 o
   1   9  11       19.23       23.33      2.84 o
   2   9  11        2.01        3.55      1.66 o
   0   0  12       51.69       27.00      3.10 o
   1   0  12      109.18       85.01      3.47 o
   2   0  12     1227.65     1164.45     12.75 o
   3   0  12      129.27      138.04      4.18 o
   4   0  12      437.40      436.96     12.20 o
   5   0  12     1277.28     1234.58     13.55 o
   6   0  12      420.96      419.09      9.65 o
   7   0  12      694.79      665.14     12.64 o
   8   0  12      174.07      157.72      6.85 o
   9   0  12       14.71       16.40      2.91 o
  10   0  12       27.13       29.78      4.00 o
  11   0  12       15.02        9.23      3.98 o
  12   0  12       52.15       55.59      5.75 o
  13   0  12        0.19        3.58      1.65 o
  14   0  12        0.18        1.83      1.65 o
  15   0  12       62.42       87.25      7.60 o
   1   1  12        0.09        1.26      0.53 o
   2   1  12       51.92       43.05      2.02 o
   3   1  12      590.22      653.85      6.96 o
   4   1  12      280.32      288.21      4.57 o
   5   1  12        8.76        7.66      1.10 o
   6   1  12        2.26        4.25      0.84 o
   7   1  12        1.30        0.89      0.76 o
   8   1  12        2.25        1.45      1.05 o
   9   1  12       42.02       42.60      3.02 o
  10   1  12      103.52      118.73      5.19 o
  11   1  12      125.62      117.65      5.68 o
  12   1  12       13.80       13.53      1.77 o
  13   1  12       26.57       20.72      2.26 o
  14   1  12      105.97      119.89      6.15 o
  15   1  12        0.54        2.23      1.43 o
   0   2  12      817.06      786.44     11.44 o
   1   2  12       96.37       86.05      2.83 o
   2   2  12        0.63        2.38      0.58 o
   3   2  12        0.21        0.00      0.54 o
   4   2  12       60.80       58.62      2.68 o
   5   2  12        0.18        0.89      0.66 o
   6   2  12       89.84       85.72      3.44 o
   7   2  12      685.18      691.85      9.19 o
   8   2  12      762.90      748.57     10.48 o
   9   2  12       85.05       88.15      4.13 o
  10   2  12        0.21        1.93      0.95 o
  11   2  12      483.49      490.06      9.58 o
  12   2  12       69.25       80.17      4.49 o
  13   2  12        0.73        1.33      1.24 o
  14   2  12        7.49        8.52      2.41 o
   1   3  12      940.31      941.10     10.42 o
   2   3  12      168.34      168.30      3.87 o
   3   3  12       30.81       36.86      2.45 o
   4   3  12       16.75       21.99      1.80 o
   5   3  12       11.61       11.88      1.31 o
   6   3  12       12.35        7.16      1.41 o
   7   3  12       55.19       59.27      3.27 o
   8   3  12      139.34      142.80      4.49 o
   9   3  12      243.48      228.56      5.52 o
  10   3  12        2.20        0.59      0.90 o
  11   3  12      120.66      126.99      5.32 o
  12   3  12       15.89       13.70      1.68 o
  13   3  12       20.25       12.92      1.65 o
  14   3  12        1.69        0.31      2.41 o
   0   4  12     1516.22     1526.86     18.51 o
   1   4  12        0.16        1.71      0.66 o
   2   4  12      126.25      130.54      4.26 o
   3   4  12       51.16       53.99      3.07 o
   4   4  12       73.30       74.92      3.68 o
   5   4  12      214.55      219.17      5.53 o
   6   4  12        0.98        0.00      0.88 o
   7   4  12      151.76      156.84      4.73 o
   8   4  12      299.53      313.51      6.84 o
   9   4  12      216.77      204.39      5.34 o
  10   4  12        1.67        2.89      1.01 o
  11   4  12        0.75        1.10      0.94 o
  12   4  12       77.05       66.55      4.19 o
  13   4  12       31.99       34.28      3.50 o
   1   5  12        0.19        1.35      0.86 o
   2   5  12      857.45      878.23     11.34 o
   3   5  12      125.45      124.57      4.52 o
   4   5  12      209.95      199.85      5.37 o
   5   5  12       45.48       37.35      2.68 o
   6   5  12      142.38      137.66      5.18 o
   7   5  12       73.58       92.11      4.54 o
   8   5  12      150.29      133.67      5.06 o
   9   5  12        5.47        6.62      1.34 o
  10   5  12       19.22       19.44      2.38 o
  11   5  12       14.27       15.05      1.71 o
  12   5  12       99.23      108.28      6.22 o
   0   6  12      955.49     1006.57     21.71 o
   1   6  12      162.45      167.80      5.68 o
   2   6  12        8.25       11.62      1.52 o
   3   6  12       20.62       17.93      1.80 o
   4   6  12      268.36      265.94      6.47 o
   5   6  12      579.97      623.76     10.95 o
   6   6  12       50.93       50.04      3.34 o
   7   6  12        1.84        2.32      1.27 o
   8   6  12       11.59       10.01      1.35 o
   9   6  12       50.98       57.05      3.81 o
  10   6  12        7.50        6.25      1.82 o
  11   6  12       12.33       14.88      2.64 o
   1   7  12        7.37        6.16      1.40 o
   2   7  12       70.61       68.07      4.63 o
   3   7  12       11.95        9.49      1.53 o
   4   7  12       69.85       73.73      4.41 o
   5   7  12      208.48      197.61      6.00 o
   6   7  12       49.40       52.69      3.35 o
   7   7  12        4.28        6.38      1.43 o
   8   7  12       20.23       12.67      2.07 o
   9   7  12       17.85       13.50      2.35 o
   0   8  12      317.27      351.38     13.36 o
   1   8  12        8.15       12.05      1.75 o
   2   8  12       12.05        9.94      1.70 o
   3   8  12       71.61       71.62      4.74 o
   4   8  12       55.05       54.28      3.86 o
   5   8  12      100.78      117.09      6.78 o
   6   8  12        1.67        1.13      1.86 o
   1   1  13       13.73       13.26      1.14 o
   2   1  13      134.29      143.70      3.31 o
   3   1  13      361.91      336.94      5.10 o
   4   1  13       42.45       35.93      2.18 o
   5   1  13       29.88       27.62      1.89 o
   6   1  13       33.77       33.71      2.25 o
   7   1  13       65.60       59.42      3.47 o
   8   1  13      254.32      264.13      6.51 o
   9   1  13        3.10        3.00      1.02 o
  10   1  13       70.27       56.61      3.88 o
  11   1  13        2.20        2.79      1.25 o
  12   1  13       19.12       14.84      1.88 o
  13   1  13       11.30       10.36      1.53 o
  14   1  13        7.18        5.21      1.41 o
   0   2  13      115.33      109.32      4.54 o
   1   2  13       81.80       77.86      2.88 o
   2   2  13        2.92        3.34      0.83 o
   3   2  13      555.04      530.82      6.99 o
   4   2  13       53.28       45.78      2.52 o
   5   2  13       61.72       61.18      3.12 o
   6   2  13      121.91      139.68      4.15 o
   7   2  13        0.15        1.29      0.82 o
   8   2  13      487.83      487.35      8.27 o
   9   2  13      149.30      148.32      5.08 o
  10   2  13       14.69       15.00      1.96 o
  11   2  13       71.66       78.37      4.67 o
  12   2  13        3.04        2.11      1.19 o
  13   2  13        3.27        3.01      1.14 o
  14   2  13       19.20       17.65      2.30 o
   1   3  13      806.15      820.59     10.31 o
   2   3  13      505.53      535.38      7.83 o
   3   3  13      113.26      109.97      4.08 o
   4   3  13       38.56       42.83      2.79 o
   5   3  13       25.87       27.99      2.19 o
   6   3  13        3.10        4.43      0.98 o
   7   3  13       27.40       22.31      1.99 o
   8   3  13       11.15        6.46      1.52 o
   9   3  13      229.11      196.04      5.61 o
  10   3  13        6.43        7.16      1.22 o
  11   3  13        5.33        2.65      1.11 o
  12   3  13       12.43       15.63      2.14 o
  13   3  13       16.07       14.21      2.18 o
   0   4  13       34.05       52.55      5.31 o
   1   4  13      152.20      152.26      4.16 o
   2   4  13      344.84      334.01      6.70 o
   3   4  13        6.55        3.24      1.10 o
   4   4  13       25.10       22.76      2.05 o
   5   4  13       10.04        8.81      1.23 o
   6   4  13        0.53        4.81      1.03 o
   7   4  13       37.34       49.86      3.28 o
   8   4  13      225.24      218.48      5.85 o
   9   4  13        1.28        0.68      0.90 o
  10   4  13       79.83       71.77      3.96 o
  11   4  13       35.02       24.45      2.85 o
  12   4  13       43.93       37.57      3.06 o
   1   5  13      460.93      436.12      9.17 o
   2   5  13        0.03        3.25      0.96 o
   3   5  13       35.89       21.78      1.96 o
   4   5  13       51.65       50.35      3.23 o
   5   5  13       50.19       54.56      3.44 o
   6   5  13       15.39       10.19      1.38 o
   7   5  13      133.54      134.59      5.17 o
   8   5  13       45.88       46.93      3.09 o
   9   5  13      140.69      139.25      5.45 o
  10   5  13       49.10       47.34      3.37 o
  11   5  13        0.68        2.01      1.14 o
   0   6  13      102.97      137.84      8.76 o
   1   6  13      139.04      156.89      6.19 o
   2   6  13      279.38      282.78      7.66 o
   3   6  13        5.38        5.26      1.42 o
   4   6  13      274.71      295.38      6.96 o
   5   6  13        2.35        2.30      1.01 o
   6   6  13       59.28       52.56      3.59 o
   7   6  13        9.05       10.02      1.43 o
   8   6  13        0.00        0.07      0.95 o
   9   6  13        0.01        2.68      1.16 o
  10   6  13       12.56       10.58      2.93 o
   1   7  13        9.82        9.56      1.69 o
   2   7  13        0.37        1.86      1.06 o
   3   7  13       15.00       13.80      1.69 o
   4   7  13       25.58       25.43      2.25 o
   5   7  13       26.73       23.56      3.06 o
   6   7  13       52.30       44.56      3.17 o
   7   7  13        0.25        2.68      1.40 o
   8   7  13        6.47        7.98      1.72 o
   0   8  13       46.22       30.89      4.44 o
   1   8  13       22.52       25.52      3.33 o
   2   8  13        3.34        3.89      1.81 o
   3   8  13       43.39       43.81      3.85 o
   4   8  13       96.38      104.79      6.34 o
   0   0  14        1.70        2.67      1.86 o
   1   0  14      221.22      216.49      5.63 o
   2   0  14      388.95      364.80      8.03 o
   3   0  14       49.05       47.18      3.32 o
   4   0  14      595.75      624.16     12.36 o
   5   0  14      266.80      272.62      7.52 o
   6   0  14     1352.94     1267.18     20.28 o
   7   0  14       77.07       71.82      6.30 o
   8   0  14       12.07        6.62      1.97 o
   9   0  14       51.59       40.84      6.13 o
  10   0  14       63.67       61.85      6.29 o
  11   0  14      230.24      240.42     10.71 o
  12   0  14       46.19       44.48      5.30 o
  13   0  14      286.69      369.37     13.91 o
  14   0  14       36.27       25.88      4.58 o
   1   1  14       43.38       48.30      2.38 o
   2   1  14       59.64       54.19      2.37 o
   3   1  14       53.46       62.90      2.73 o
   4   1  14     1095.40     1152.50     11.36 o
   5   1  14        0.95        1.86      0.78 o
   6   1  14       68.95       62.59      3.33 o
   7   1  14       16.53       12.00      1.61 o
   8   1  14        4.22        4.97      1.09 o
   9   1  14       14.16       13.33      1.70 o
  10   1  14       22.80       16.64      2.24 o
  11   1  14        7.10        8.30      1.52 o
  12   1  14       15.34       14.39      2.15 o
  13   1  14        8.37        5.47      1.63 o
   0   2  14       60.76       41.76      3.24 o
   1   2  14       16.39       13.69      1.30 o
   2   2  14      322.01      344.97      6.31 o
   3   2  14      100.10      105.41      3.44 o
   4   2  14       21.11       19.53      1.77 o
   5   2  14      111.38      102.56      3.88 o
   6   2  14      458.15      447.06      7.86 o
   7   2  14      190.91      176.33      5.00 o
   8   2  14       11.43        5.83      1.18 o
   9   2  14        2.24        1.96      1.03 o
  10   2  14        3.68        1.78      1.03 o
  11   2  14      183.56      186.26      6.60 o
  12   2  14       51.39       61.11      4.41 o
  13   2  14       18.42       15.00      2.06 o
   1   3  14      324.87      292.71      5.95 o
   2   3  14      218.48      215.96      5.33 o
   3   3  14       58.16       58.96      3.30 o
   4   3  14        2.35        1.71      0.84 o
   5   3  14      104.70      102.78      4.24 o
   6   3  14      317.85      300.13      6.62 o
   7   3  14      153.94      163.18      5.14 o
   8   3  14        0.44        0.44      0.94 o
   9   3  14        8.28       10.41      1.73 o
  10   3  14        5.09        2.45      1.22 o
  11   3  14        4.64        4.73      1.31 o
  12   3  14       17.41       12.42      1.64 o
  13   3  14        0.47        0.08      1.28 o
   0   4  14      636.79      645.20     13.85 o
   1   4  14      119.32      113.82      4.48 o
   2   4  14        4.70        5.45      1.07 o
   3   4  14       90.17       88.13      4.13 o
   4   4  14       15.44        8.69      1.45 o
   5   4  14      112.16      112.19      4.63 o
   6   4  14      144.24      150.43      5.11 o
   7   4  14        0.00        0.00      1.05 o
   8   4  14        0.98        2.56      1.00 o
   9   4  14        6.66        6.71      1.23 o
  10   4  14       85.80       85.51      4.68 o
  11   4  14        4.70        7.43      1.32 o
  12   4  14        3.66        2.64      1.79 o
   1   5  14       22.30       13.59      1.80 o
   2   5  14       82.11       74.31      3.84 o
   3   5  14       32.13       41.10      2.77 o
   4   5  14        8.00        9.05      1.27 o
   5   5  14       68.77       68.76      3.84 o
   6   5  14        0.06        2.23      1.01 o
   7   5  14        0.11        2.68      0.94 o
   8   5  14       14.38       10.14      1.65 o
   9   5  14       14.35        8.24      1.82 o
  10   5  14       10.34       13.24      1.64 o
  11   5  14        0.03        2.41      1.26 o
   0   6  14        0.32        3.12      1.78 o
   1   6  14        9.92        5.96      1.78 o
   2   6  14       28.23       31.73      2.67 o
   3   6  14      192.20      190.85      6.30 o
   4   6  14       13.14       10.85      1.23 o
   5   6  14       15.81       17.59      1.80 o
   6   6  14       99.74      109.58      4.97 o
   7   6  14       11.28        6.27      1.35 o
   8   6  14        4.09        3.20      1.13 o
   9   6  14        0.21        0.00      1.28 o
   1   7  14        4.05        8.76      1.77 o
   2   7  14      180.99      194.05      7.23 o
   3   7  14       28.40       19.82      2.07 o
   4   7  14       12.51       16.85      1.86 o
   5   7  14       15.78       12.49      1.52 o
   6   7  14       10.38       15.42      1.78 o
   7   7  14        0.65        0.76      1.71 o
   0   8  14       52.10       47.25      7.58 o
   1   8  14       51.85       60.49      5.93 o
   2   8  14        7.22        2.23      1.86 o
   1   1  15        0.23        1.82      0.66 o
   2   1  15      249.74      244.42      4.78 o
   3   1  15       97.11       88.16      3.62 o
   4   1  15        8.37        6.24      1.05 o
   5   1  15      438.17      452.60      7.91 o
   6   1  15        5.33        5.15      1.50 o
   7   1  15       39.19       34.29      2.93 o
   8   1  15       30.91       30.25      2.51 o
   9   1  15        3.59        1.75      1.17 o
  10   1  15        0.51        0.70      0.97 o
  11   1  15        5.13        2.41      1.13 o
  12   1  15        4.97        5.91      1.47 o
  13   1  15        3.97        7.97      1.74 o
   0   2  15     1345.27     1335.92     16.95 o
   1   2  15      259.73      265.72      5.10 o
   2   2  15      493.29      514.55      7.68 o
   3   2  15        0.01        1.29      0.74 o
   4   2  15        1.03        1.29      0.82 o
   5   2  15       13.29        7.71      1.66 o
   6   2  15       99.52       98.77      4.45 o
   7   2  15        4.90        4.88      1.11 o
   8   2  15      111.82      109.45      5.01 o
   9   2  15       16.43       16.69      1.84 o
  10   2  15        4.40        2.09      1.12 o
  11   2  15       24.46       24.96      2.41 o
  12   2  15        6.92        6.27      1.61 o
   1   3  15       32.44       39.15      2.32 o
   2   3  15      155.38      147.90      4.74 o
   3   3  15        0.40        1.57      1.16 o
   4   3  15      137.64      146.21      4.90 o
   5   3  15       42.70       43.69      3.06 o
   6   3  15       13.32        7.81      1.36 o
   7   3  15      134.12      121.55      4.77 o
   8   3  15        9.18        3.21      1.03 o
   9   3  15       18.95       18.51      2.27 o
  10   3  15       97.45      104.31      5.49 o
  11   3  15       35.16       33.26      2.87 o
  12   3  15        2.74        0.00      1.29 o
   0   4  15      872.69      904.26     17.03 o
   1   4  15      139.30      141.01      4.74 o
   2   4  15      197.73      206.24      5.69 o
   3   4  15       21.05       21.33      2.04 o
   4   4  15       10.74       12.23      1.71 o
   5   4  15       12.48       11.60      1.39 o
   6   4  15       81.67       90.03      4.33 o
   7   4  15      206.27      196.19      5.80 o
   8   4  15        6.59        4.71      1.14 o
   9   4  15       35.92       31.20      2.51 o
  10   4  15        1.14        2.12      1.08 o
  11   4  15        4.77       11.45      1.80 o
   1   5  15       94.30       82.53      5.01 o
   2   5  15        6.74        7.21      1.31 o
   3   5  15        9.64       10.41      1.29 o
   4   5  15        2.97        4.58      1.00 o
   5   5  15       39.77       33.54      2.51 o
   6   5  15        2.69        4.80      1.06 o
   7   5  15       74.44       74.71      4.10 o
   8   5  15       50.05       60.32      3.64 o
   9   5  15        1.02        2.40      1.02 o
  10   5  15        6.58        3.34      1.61 o
   0   6  15       25.28       22.99      3.73 o
   1   6  15        1.91        3.38      1.16 o
   2   6  15        8.13        3.82      1.12 o
   3   6  15       28.45       24.30      2.13 o
   4   6  15       32.14       24.31      2.16 o
   5   6  15        2.99        3.74      0.98 o
   6   6  15       58.39       60.91      3.69 o
   7   6  15        4.37        6.95      1.20 o
   8   6  15        0.30        3.84      1.23 o
   1   7  15       39.88       40.62      3.72 o
   2   7  15      112.84      133.46      6.82 o
   3   7  15       19.91       18.62      2.35 o
   4   7  15        0.25        1.74      1.31 o
   5   7  15        0.57        0.20      1.48 o
   0   0  16        2.04        0.77      1.84 o
   1   0  16        2.07        3.40      1.18 o
   2   0  16      705.45      711.30     13.23 o
   3   0  16     1832.47     1731.19     19.94 o
   4   0  16       42.82       42.25      3.42 o
   5   0  16        8.17        8.54      2.04 o
   6   0  16       75.61      100.66      6.00 o
   7   0  16      508.50      521.74     15.49 o
   8   0  16        7.62        7.22      1.94 o
   9   0  16        0.00        0.04      2.19 o
  10   0  16       30.46       36.20      4.51 o
  11   0  16        4.23        0.47      2.35 o
  12   0  16      108.72      157.62     10.64 o
   1   1  16      203.94      217.49      4.82 o
   2   1  16      239.14      240.84      5.13 o
   3   1  16     1174.79     1198.18     12.82 o
   4   1  16       36.17       30.96      2.28 o
   5   1  16     1228.88     1200.26     14.32 o
   6   1  16        4.43        3.86      1.11 o
   7   1  16        0.54        1.19      1.16 o
   8   1  16       97.37      101.59      5.51 o
   9   1  16        1.56        1.44      1.17 o
  10   1  16        5.44        2.79      1.34 o
  11   1  16       10.51        9.69      1.59 o
  12   1  16       82.17      108.82      6.45 o
   0   2  16       76.46       78.16      4.59 o
   1   2  16       33.85       28.22      1.88 o
   2   2  16      244.64      255.49      5.27 o
   3   2  16      376.16      378.30      7.41 o
   4   2  16       15.90       16.34      1.80 o
   5   2  16      129.57      123.22      5.00 o
   6   2  16       26.16       31.75      2.68 o
   7   2  16       55.41       49.33      3.64 o
   8   2  16       19.89       11.19      1.54 o
   9   2  16       68.46       66.38      4.39 o
  10   2  16        4.75        5.33      1.26 o
  11   2  16       12.37       14.03      2.20 o
  12   2  16        8.45        5.98      2.22 o
   1   3  16       83.54       86.10      3.82 o
   2   3  16       22.86       29.58      2.39 o
   3   3  16       12.66        8.28      1.51 o
   4   3  16        5.07        7.63      1.25 o
   5   3  16      181.54      181.11      5.37 o
   6   3  16       88.09      106.27      4.67 o
   7   3  16       43.36       35.75      2.95 o
   8   3  16       12.75        8.22      1.35 o
   9   3  16        2.13        5.53      1.48 o
  10   3  16        2.10        1.59      1.36 o
  11   3  16        3.90        4.00      2.49 o
   0   4  16        5.76        6.84      2.04 o
   1   4  16       68.22       77.67      4.08 o
   2   4  16        5.73        7.93      1.16 o
   3   4  16        1.57        0.41      0.90 o
   4   4  16       73.63       94.92      4.59 o
   5   4  16        0.02        1.91      0.94 o
   6   4  16       62.12       77.51      4.11 o
   7   4  16        1.41        0.36      1.19 o
   8   4  16       21.29       18.54      1.78 o
   9   4  16       34.95       36.71      3.01 o
  10   4  16       11.17       13.12      1.89 o
   1   5  16       35.21       41.16      3.44 o
   2   5  16        1.50        2.39      1.38 o
   3   5  16       26.50       19.71      1.87 o
   4   5  16        2.25        4.26      1.19 o
   5   5  16        0.37        2.18      0.93 o
   6   5  16       17.74       15.94      2.41 o
   7   5  16        1.88        3.37      1.24 o
   8   5  16       12.38       14.27      1.65 o
   9   5  16       49.00       54.16      4.69 o
   0   6  16       14.48       19.11      3.25 o
   1   6  16       22.05       19.42      2.14 o
   2   6  16        0.00        0.00      1.22 o
   3   6  16        7.94        6.69      1.31 o
   4   6  16        6.15        4.49      1.16 o
   5   6  16        0.35        2.43      1.08 o
   6   6  16       34.96       32.04      2.69 o
   7   6  16       31.37       33.46      2.82 o
   1   7  16        0.58        1.52      2.33 o
   2   7  16       96.09       97.69      7.75 o
   3   7  16       20.91       15.33      3.23 o
   1   1  17      187.49      193.05      4.86 o
   2   1  17       89.33       95.76      3.70 o
   3   1  17       20.40       17.81      1.66 o
   4   1  17      101.53      110.60      4.69 o
   5   1  17        7.20        4.52      1.21 o
   6   1  17        2.03        2.26      0.98 o
   7   1  17       13.39       13.87      1.72 o
   8   1  17        0.06        2.32      1.14 o
   9   1  17        0.02        1.54      1.45 o
  10   1  17        3.61        2.26      1.42 o
  11   1  17        1.00        1.82      1.47 o
   0   2  17        8.97        7.39      1.35 o
   1   2  17        3.94        1.94      0.76 o
   2   2  17       35.83       32.22      2.29 o
   3   2  17        8.66        5.58      1.42 o
   4   2  17       90.21      104.09      4.72 o
   5   2  17        1.94        1.80      0.99 o
   6   2  17       26.89       29.08      2.51 o
   7   2  17       33.11       28.03      2.75 o
   8   2  17       31.16       30.00      2.71 o
   9   2  17        0.01        0.00      1.08 o
  10   2  17       16.25       19.21      2.54 o
  11   2  17       12.25       13.06      2.73 o
   1   3  17       55.63       49.59      3.22 o
   2   3  17       43.03       39.54      2.69 o
   3   3  17      100.35       92.03      4.27 o
   4   3  17        1.63        3.42      0.99 o
   5   3  17       64.49       61.30      3.68 o
   6   3  17       10.79        8.51      1.56 o
   7   3  17        2.45        0.00      0.98 o
   8   3  17        1.48        3.67      1.21 o
   9   3  17       39.69       35.32      2.95 o
  10   3  17       41.55       40.23      3.84 o
   0   4  17      105.46       94.01      7.81 o
   1   4  17        4.60        4.64      1.13 o
   2   4  17        6.35        4.14      1.02 o
   3   4  17       89.88       92.22      4.49 o
   4   4  17       24.20       23.23      2.51 o
   5   4  17        0.17        1.74      0.90 o
   6   4  17        0.00        1.30      0.95 o
   7   4  17        9.45        9.08      1.46 o
   8   4  17        4.36        4.11      1.20 o
   9   4  17        2.64        5.80      1.61 o
   1   5  17       38.76       44.10      4.22 o
   2   5  17        7.13        5.66      1.52 o
   3   5  17        0.16        3.70      1.07 o
   4   5  17        0.00        2.45      1.00 o
   5   5  17        6.53       11.19      1.29 o
   6   5  17       13.26       11.90      1.99 o
   7   5  17        9.26        9.69      1.47 o
   0   6  17       68.61       89.48      7.97 o
   1   6  17       10.06        4.98      1.62 o
   2   6  17       46.15       55.41      4.56 o
   3   6  17        4.79        3.04      1.40 o
   4   6  17       29.92       34.52      3.20 o
   5   6  17        1.12        2.11      1.49 o
   0   0  18      172.73      164.59      9.54 o
   1   0  18       82.72       81.48      5.23 o
   2   0  18       28.55       20.74      2.55 o
   3   0  18      197.55      184.21      6.93 o
   4   0  18        0.90        0.00      1.22 o
   5   0  18      277.71      278.43     10.14 o
   6   0  18       50.23       46.12      5.93 o
   7   0  18        4.82        3.99      1.84 o
   8   0  18        1.73        0.00      1.52 o
   9   0  18        1.93        0.34      2.01 o
  10   0  18        0.26        5.02      2.36 o
   1   1  18        2.17        4.98      0.93 o
   2   1  18      382.14      405.77      7.41 o
   3   1  18       14.23       20.35      2.47 o
   4   1  18      196.52      210.03      5.97 o
   5   1  18      235.60      232.14      6.93 o
   6   1  18        5.96        3.78      1.23 o
   7   1  18       29.53       21.56      2.44 o
   8   1  18       94.96       95.45      5.89 o
   9   1  18        2.84        1.32      1.32 o
  10   1  18      134.79      170.40      9.66 o
   0   2  18       14.98       17.21      2.33 o
   1   2  18       16.15       12.24      1.51 o
   2   2  18        9.09        3.15      1.03 o
   3   2  18      133.14      130.80      5.18 o
   4   2  18       56.32       38.43      3.35 o
   5   2  18      118.28      115.48      5.13 o
   6   2  18       44.41       39.82      3.18 o
   7   2  18       14.89        8.34      1.30 o
   8   2  18        0.16        2.67      1.18 o
   9   2  18       12.68       15.93      2.57 o
   1   3  18       46.80       43.77      2.88 o
   2   3  18       30.98       29.25      2.36 o
   3   3  18        9.90        8.15      1.23 o
   4   3  18       21.47       15.20      1.68 o
   5   3  18        4.12        4.38      1.24 o
   6   3  18       17.67       12.91      1.85 o
   7   3  18       28.38       23.32      2.57 o
   8   3  18       43.53       38.51      3.21 o
   9   3  18       14.17       18.09      2.71 o
   0   4  18       43.41       47.70      5.92 o
   1   4  18        0.13        1.03      1.11 o
   2   4  18       24.31       23.91      2.12 o
   3   4  18       23.16       18.39      1.72 o
   4   4  18        4.03        4.98      1.05 o
   5   4  18      109.85      121.69      5.82 o
   6   4  18       61.94       77.52      4.45 o
   7   4  18        6.00        5.13      1.45 o
   1   5  18        0.59        2.18      1.41 o
   2   5  18       32.65       24.30      2.45 o
   3   5  18       13.22        9.84      1.56 o
   4   5  18        4.92        6.41      1.36 o
   5   5  18        7.52        7.08      1.35 o
   6   5  18       11.70        6.50      1.70 o
   0   6  18        0.01        1.72      2.41 o
   1   6  18       11.74        8.92      2.34 o
   1   1  19       93.31       92.62      4.04 o
   2   1  19        0.44        3.42      0.98 o
   3   1  19       31.60       26.89      2.28 o
   4   1  19       37.98       40.68      3.18 o
   5   1  19       16.57       10.94      2.18 o
   6   1  19       48.23       47.22      3.67 o
   7   1  19       16.07        9.11      2.38 o
   8   1  19        0.14        1.77      1.59 o
   9   1  19        1.50        5.45      2.40 o
   0   2  19      168.84      158.44      6.93 o
   1   2  19        2.31        3.00      0.97 o
   2   2  19        6.50        7.37      1.26 o
   3   2  19       24.93       27.36      2.46 o
   4   2  19       40.30       39.72      2.99 o
   5   2  19        7.66        6.84      1.67 o
   6   2  19        1.95        3.69      1.13 o
   7   2  19       24.68       19.61      2.21 o
   8   2  19        5.45        4.41      1.67 o
   1   3  19       80.66       85.21      4.45 o
   2   3  19       87.54       93.11      4.65 o
   3   3  19        3.08        3.41      1.26 o
   4   3  19       45.56       53.86      3.46 o
   5   3  19       11.05       10.05      1.34 o
   6   3  19       36.77       31.36      2.87 o
   7   3  19       33.02       35.32      3.40 o
   0   4  19        2.90        4.13      1.74 o
   1   4  19       67.01       64.85      4.66 o
   2   4  19       27.52       29.87      2.42 o
   3   4  19       42.66       51.30      3.45 o
   4   4  19       13.19       16.39      1.74 o
   5   4  19        0.70        2.94      1.17 o
   6   4  19        0.72        1.08      1.30 o
   1   5  19       90.75       91.19      6.71 o
   2   5  19        1.15        0.00      1.50 o
   3   5  19        1.51        1.72      1.65 o
   0   0  20      339.65      372.56     14.95 o
   1   0  20       98.52      102.18      6.10 o
   2   0  20       27.73       24.84      2.90 o
   3   0  20       24.31       34.55      5.66 o
   4   0  20        4.09        4.48      1.55 o
   5   0  20        2.08        0.00      1.94 o
   6   0  20        1.88        5.46      2.89 o
   7   0  20       24.50       20.56      8.13 o
   1   1  20        2.88        4.25      1.05 o
   2   1  20      168.65      190.69      5.69 o
   3   1  20        2.18        2.23      1.02 o
   4   1  20       40.50       34.02      3.16 o
   5   1  20       65.46       75.76      5.07 o
   6   1  20        9.39       11.90      2.15 o
   7   1  20        9.74        2.37      2.01 o
   0   2  20       66.36       64.17      5.34 o
   1   2  20        0.69        3.98      1.10 o
   2   2  20        1.82        3.41      1.15 o
   3   2  20        1.95        3.04      1.06 o
   4   2  20        8.62        8.80      1.49 o
   5   2  20       12.98       11.05      1.79 o
   6   2  20        0.74        1.93      1.26 o
   1   3  20        0.71        4.11      1.39 o
   2   3  20        0.08        2.71      1.12 o
   3   3  20        1.32        3.65      1.13 o
   4   3  20        7.54        8.00      1.38 o
   5   3  20        6.96        4.53      1.28 o
   0   4  20      148.92      150.82     12.18 o
   1   4  20        4.31        7.61      2.44 o
   2   4  20        5.78        5.27      1.67 o
   3   4  20        0.13        2.26      1.69 o
   1   1  21        2.28        1.87      0.97 o
   2   1  21        0.14        2.70      1.14 o
   3   1  21       23.26       21.15      2.25 o
   4   1  21        0.00        1.46      1.34 o
   5   1  21        1.03        0.67      1.66 o
   0   2  21       49.01       54.10      6.46 o
   1   2  21       47.08       50.75      3.61 o
   2   2  21        1.95        2.40      1.21 o
   3   2  21        0.00        0.00      1.16 o
   4   2  21        8.13        8.75      1.65 o
   1   3  21        4.99       10.47      2.06 o
   2   3  21       28.52       31.61      4.38 o
   0   0  22      329.49      380.48     17.87 o
   1   0  22       19.69       25.91      3.63 o
 
